# Supplementary material for: Pseudogymnoascus destructans Transcriptional Response to Chronic Copper Stress
Source: J Fungi (Basel). 2025 May 13;11(5):372. doi: 10.3390/jof11050372 (PMC12113139; doi:10.3390/jof11050372)
Supplement: Supplementary file 1 [file jof-11-00372-s001.zip]

Archive with 7 entries (7 files):
- Figures S1 and S2.pdf
- File S1.xlsx
- File S2.xlsx
- File S3.xlsx
- File S4.pdf
- Table S1.pdf
- Tables S2 and S3.pdf
