# Supplementary material for: Pseudogymnoascus destructans Transcriptional Response to Chronic Copper Stress
Source: J Fungi (Basel). 2025 May 13;11(5):372. doi: 10.3390/jof11050372 (PMC12113139; doi:10.3390/jof11050372)
Supplement: Supplementary file 1 [file jof-11-00372-s001.zip › File S1.xlsx]

## Sheet: Normalized read counts
Genes	B1	B2	B3	B4	B5	B6	B7	C1	C2	C4	C5	C6	C8	CU1	CU2	CU3	CU4	CU5	CU6	CU7	CU8
VC83_00001	0	0	0	0	0	0	0	0	0	0	0	0	0	0	0	0	0	0	0	0	0
VC83_00002	0.989229	1.09629	1.30672	0.868576	0.619564	0.922432	0.643453	1.65019	1.37158	1.56413	1.50239	0.787146	1.39595	0.615354	0.806232	0.703925	1.12587	1.19981	0.940632	0.856265	0.907368
VC83_00003	0	0	0	0	0	0	0	0	0	0	0	0	0	0	0	0	0	0	0	0	0
VC83_00004	0	0	0.0890946	0.0599018	0.029503	0.0595117	0.0877437	0.0825095	0	0	0.0319658	0	0.0634523	0	0.155045	0.0306055	0.0288686	0.119981	0	0.0590528	0.0585399
VC83_00005	84.8938	90.3993	93.9057	108.692	74.0821	95.1592	95.7868	127.353	114.091	131.908	125.881	123.411	120.401	58.4894	78.4526	61.1803	90.6762	122.5	105.645	81.7291	66.3257
VC83_00006	7.55411	8.41475	5.61296	10.0036	3.68788	6.338	5.11838	6.72453	5.70453	5.51789	6.71281	4.14107	6.53558	3.32291	3.75208	2.08117	5.22521	5.12917	6.67261	4.42896	4.71246
VC83_00007	147.425	137.984	150.184	158.41	249.006	137.413	172.358	188.617	192.115	164.059	147.011	204.898	139.912	130.701	149.091	186.51	160.538	148.776	160.113	154.246	112.953
VC83_00008	5.57565	4.17774	4.84081	7.21817	4.8975	3.95753	4.27019	3.83669	4.33295	4.3448	3.77196	4.48331	3.17261	2.67679	3.44199	2.87691	3.14667	3.0895	3.43919	3.48411	4.15633
VC83_00009	7.46418	4.08886	6.29602	12.5794	3.27484	8.18286	2.83704	2.88783	2.99254	2.86757	2.46136	4.20952	3.55333	4.21517	4.99244	0.489687	5.19634	2.87953	3.11584	3.18885	5.26859
VC83_00010	59.4436	49.2144	42.5872	76.8241	32.7779	52.1323	46.6504	31.2711	37.3756	36.1921	34.8107	20.4658	37.8493	44.0593	32.0322	32.5336	31.8709	43.283	48.8541	47.6261	35.6215
VC83_00011	122.904	131.614	128.712	117.378	108.129	142.025	122.081	114.234	110.537	114.876	116.451	101.576	108.948	94.9491	90.391	144.58	115.647	116.981	133.041	114.385	80.1997
VC83_00012	70.9846	78.4882	75.4335	78.8907	81.6054	74.4194	76.4832	67.204	54.3956	74.9477	64.6348	97.8457	68.7505	67.5966	76.0339	68.1277	80.5144	70.2786	59.7007	57.0155	39.1632
VC83_00013	13.3696	21.8665	15.2055	23.182	9.11644	12.3784	13.2493	21.0812	17.7682	22.3757	19.4032	12.9708	18.3377	7.26117	15.3494	4.4684	19.5152	15.9274	15.9614	9.24176	12.0299
VC83_00014	7.3143	6.57772	7.39485	7.18822	9.7655	8.68871	7.75069	4.04297	4.17709	4.2579	5.59401	4.0384	3.83886	6.83043	6.10876	6.91683	5.39842	5.27914	6.58442	8.5036	5.97107
VC83_00015	25.8398	34.1627	32.0741	32.5566	49.2701	41.2119	45.7144	28.7958	37.2197	32.4122	37.1762	80.8365	36.8023	33.3522	32.5904	24.6374	44.8906	57.9206	38.3308	48.3938	25.5819
VC83_00016	31.8352	57.244	42.6466	53.5522	69.4206	40.825	67.6504	62.831	59.2273	56.9603	58.6572	48.6662	48.8265	27.3832	37.7689	19.5263	42.7255	65.8093	44.8564	33.9554	29.9724
VC83_00017	113.012	99.1696	120.783	121.571	164.804	137.71	163.554	164.606	152.214	166.232	160.5	122.897	161.74	83.2881	105.306	152.599	138.252	148.536	160.466	107.506	55.5544
VC83_00018	0.0899299	0.177776	0.118793	0.0599018	0.0885091	0.0595117	0.0584958	0.412548	0.187034	0.0868959	0.159829	0.205343	0.253809	0.123071	0.0930268	0	0.0577371	0.0899854	0.0881843	0.206685	0
VC83_00019	252.913	247.524	255.761	275.578	262.193	276.224	268.028	287.092	254.366	265.076	256.078	163.282	265.135	194.421	232.443	268.471	263.252	255.888	274.224	215.986	169.297
VC83_00020	0	0	0	0	0	0	0	0	0	0	0	0	0	0	0	0	0	0	0	0	0
VC83_00021	619.467	568.588	583.421	667.786	741.942	650.433	703.616	756.324	741.931	672.531	673.679	463.047	616.851	266.756	442.311	149.569	441.833	648.405	683.663	441.242	298.027
VC83_00022	157.257	108.384	148.669	157.662	69.9517	164.758	113.599	201.488	162.906	195.125	202.663	96.2372	194.894	98.6412	126.703	63.7818	124.106	142.807	126.515	104.346	75.7799
VC83_00023	47.393	50.6663	53.2786	56.0382	63.284	59.3332	69.0543	40.8422	39.7135	43.2742	37.0164	45.0042	39.9115	43.9978	46.2963	82.3899	56.5247	47.3323	62.1699	56.2773	14.1374
VC83_00024	17.2066	19.8813	18.8881	20.0072	19.6195	17.794	15.4429	16.2956	18.8281	12.4261	16.6861	20.6027	12.1194	12.184	14.047	12.4564	17.4077	19.7668	13.551	20.1961	14.4886
VC83_00025	47.2432	51.4959	51.3779	52.9233	56.7048	52.9654	54.4011	62.1709	55.6113	63.2168	62.3333	51.233	60.3748	49.2591	51.0407	80.2781	54.908	65.6893	52.6166	52.7046	48.5881
VC83_00026	109.145	87.6437	108.844	103.6	86.8274	127.415	80.4024	95.4223	86.0667	87.678	86.9149	92.4726	90.4512	93.2261	98.8875	86.6746	94.4291	87.9157	88.9485	88.1068	77.4483
VC83_00027	52.0394	115.881	74.3049	60.0216	47.9719	55.4947	58.5543	58.2517	54.8632	53.9624	67.1601	71.3907	71.0348	100.057	76.7781	81.6859	50.1447	80.9568	32.5694	44.3782	68.8429
VC83_00028	255.731	450.93	316.999	179.765	294.381	289.614	267.911	189.277	178.773	174.226	199.562	209.552	226.525	308.446	240.164	192.967	160.711	234.172	133.54	184.894	91.6735
VC83_00029	354.024	980.822	624.019	284.624	596.994	378.733	441.468	381.689	422.883	351.277	343.28	550.831	372.433	513.759	535.183	528.893	432.942	444.258	317.669	548.453	325.277
VC83_00030	31.6253	34.3108	30.9455	45.3457	50.3322	41.6285	52.7924	25.5367	23.6286	17.0316	24.8694	26.3523	21.6372	33.506	28.1561	46.9182	29.4748	31.9448	42.7988	32.2133	22.9476
VC83_00031	104.319	73.4809	93.4009	118.995	94.3212	122.297	89.791	90.1417	79.9569	82.4642	67.9592	70.6721	78.3636	101.626	96.2207	63.843	92.2639	80.207	110.289	99.5925	95.3029
VC83_00032	13.1597	6.90365	12.889	16.1735	20.9472	16.6335	19.2744	4.49677	3.83419	4.38824	4.9547	3.59349	6.97975	30.06	19.1945	29.4424	16.5128	12.6879	13.5216	21.6724	13.9032
VC83_00033	70.0853	53.7773	66.7319	82.4549	74.9377	83.852	59.8997	62.2122	61.9081	59.6975	56.4196	41.7188	53.3634	31.1677	53.4904	18.5469	61.288	57.7406	67.4022	46.4155	39.3681
VC83_00034	136.424	161.095	160.4	175.063	495.149	156.932	329.331	97.8975	85.942	93.5434	89.4402	76.6612	86.1365	31.783	50.6066	8.93679	58.1124	75.2578	62.846	35.1659	42.8512
VC83_00035	2.90773	6.22217	3.47469	3.08494	6.99222	2.67803	4.53342	1.85646	1.96385	1.39033	2.81299	1.64274	1.58631	2.06143	2.29466	0.887558	3.08894	2.24963	2.58674	2.95264	3.16115
VC83_00036	33.4239	21.4813	34.1232	32.6764	25.9332	42.2831	22.6964	31.3124	28.055	29.2839	27.7783	23.8197	28.1411	17.6914	27.846	30.9421	38.8571	29.9351	39.8005	29.8512	21.6305
VC83_00037	8.42343	16.0591	12.9781	8.3563	9.44097	9.84919	11.0557	10.3962	10.318	11.253	11.0921	8.86395	12.1511	11.9686	9.76782	16.7106	10.8546	11.7881	10.2294	11.0133	19.1718
VC83_00038	16.0675	20.2369	19.1553	18.5396	20.6816	19.6091	19.7716	17.9046	17.1448	18.7695	18.3803	24.778	18.5915	15.1069	17.458	15.3333	19.7172	18.1171	17.4899	17.3025	21.0744
VC83_00039	14.5087	23.7331	15.9776	16.5928	12.1257	16.336	13.7173	16.9145	14.5886	13.9902	17.773	17.5568	16.0217	12.4609	15.1634	10.1916	14.059	17.4572	13.8743	12.844	16.1277
VC83_00040	43.7958	54.1625	48.4972	51.6054	39.5046	45.6455	39.8064	40.1821	36.908	40.3197	39.3179	40.5209	37.532	47.6284	41.0248	17.843	43.274	41.3633	30.3942	37.3804	41.2414
VC83_00041	123.474	133.362	119.179	138.463	66.9424	120.422	81.5724	81.6432	91.1789	77.2505	90.0796	79.0226	81.2824	97.072	84.4063	38.4098	92.6681	87.9757	88.8015	94.7207	119.421
VC83_00042	11.8707	27.6146	18.1159	13.5378	10.0015	13.1521	13.0446	18.3584	15.2744	20.9419	20.2663	20.8423	24.3022	36.0597	24.28	5.84564	22.4597	21.5665	19.8709	30.1464	53.242
VC83_00043	106.657	133.836	128.088	121.96	104.765	117.03	118.688	116.38	109.259	122.176	127.192	82.4108	125.001	146.147	130.486	106.232	113.598	140.557	112.993	108.362	117.372
VC83_00044	62.801	61.6291	65.8409	94.9743	51.0697	60.821	46.9429	52.0223	49.0028	49.4872	44.2087	61.2263	40.0701	53.9973	57.9867	58.3646	63.6263	52.8214	41.4172	49.5748	43.3781
VC83_00045	153.45	39.9404	100.113	123.967	59.3601	124.052	56.0682	63.7799	61.9081	50.052	48.9396	38.4333	50.3811	91.8415	64.1575	79.5742	67.9855	39.3836	67.6373	72.0444	88.3367
VC83_00046	22.0028	19.7332	22.4815	23.3018	22.6288	21.9896	20.298	21.535	20.6984	22.115	18.2205	21.253	18.7501	20.4297	19.8147	31.4012	25.5198	15.8074	20.7821	18.1292	14.5472
VC83_00047	8.39345	11.2295	11.612	11.1118	8.17234	11.218	9.47631	14.5629	12.9677	14.3378	13.106	15.0242	11.9925	6.9535	7.41114	7.13107	12.7022	13.2878	14.4916	9.6256	7.05406
VC83_00048	18.1059	18.8147	23.818	22.553	10.2966	22.0193	12.4888	15.3055	16.9889	16.1626	17.773	12.7312	16.2755	16.6145	14.1401	16.4351	19.544	14.6676	16.8726	17.7749	17.562
VC83_00049	255.91	320.146	276.461	324.069	202.509	247.42	336.029	288.247	264.84	300.443	312.849	183.2	295.212	254.726	188.534	177.787	235.192	263.957	266.023	206.183	350.508
VC83_00050	111.453	133.895	112.259	114.233	68.9781	113.37	156.418	77.3114	72.008	101.234	133.233	81.2472	128.205	170.822	90.298	148.773	106.323	126.07	151.177	150.968	325.745
VC83_00051	32.7045	23.022	30.4704	33.6948	49.9486	25.9471	31.2952	43.235	44.7322	43.6217	38.4548	36.5852	34.518	17.5683	22.6985	9.97738	25.5776	28.8253	28.9832	19.1331	21.8939
VC83_00052	34.593	42.5182	43.3297	42.8298	62.3989	50.0791	53.5236	31.8074	34.1648	32.2384	37.4959	37.0301	33.8201	24.5526	26.5126	30.8809	33.3432	38.2438	38.5365	40.1854	33.6019
VC83_00053	5.54568	7.88142	7.92942	7.27807	7.02172	6.04044	6.2298	5.89943	5.54867	5.60479	4.79487	7.28966	5.01273	3.93826	5.36455	6.70259	4.53237	6.41896	6.1435	5.72812	5.0637
VC83_00054	97.0343	155.377	118.05	107.284	88.3616	120.928	115.617	156.191	144.639	159.02	158.742	133.746	156.981	59.5355	101.616	100.386	133.084	160.204	151.383	91.6204	60.5595
VC83_00055	50.7504	35.6145	44.8443	52.6238	41.3042	59.0059	36.7646	45.7515	48.6599	50.6603	46.6381	38.9124	47.3354	31.8753	48.2809	13.7725	50.3468	50.1519	51.8817	45.7954	44.5196
VC83_00056	66.4282	59.0217	70.0878	62.238	103.467	95.1295	91.5166	55.6939	51.933	56.5692	55.6844	55.9901	59.3913	70.1811	61.6768	166.371	69.8331	70.7585	71.0177	81.2566	45.6611
VC83_00057	41.3378	64.0291	46.2104	48.8799	56.4983	49.4245	57.9108	48.2268	44.8569	44.1431	50.1543	45.3465	46.1615	34.4598	36.3735	37.308	38.886	53.7813	42.1815	37.1737	39.6608
VC83_00058	109.774	66.1624	89.4213	80.8076	78.5961	115.363	74.4651	85.9337	83.4794	75.5125	73.4893	97.9142	87.2786	123.009	103.198	129.308	117.495	81.0768	88.3312	131.156	104.172
VC83_00059	215.682	101.895	163.429	183.389	122.585	204.393	107.31	127.188	120.824	125.608	117.634	104.177	119.512	162.023	147.23	132.736	146.075	116.741	143.211	149.669	193.299
VC83_00060	24.1312	27.6738	26.9957	35.6416	15.6956	23.2988	18.8064	24.0103	26.4341	21.5502	24.3579	20.0551	19.8288	11.2917	15.2254	12.7013	23.4701	23.3962	28.1602	21.0818	18.8791
VC83_00061	247.877	271.139	277.53	317.57	182.506	263.161	222.723	442.705	413.75	424.356	409.578	230.36	376.272	143.962	257.498	123.524	300.291	313.959	334.101	227.914	245.019
VC83_00062	49.2516	55.9403	58.5946	51.1861	59.1241	60.821	52.7339	37.5418	34.3207	40.1894	38.263	51.7805	37.0244	54.2127	52.7462	44.1943	52.8295	47.9022	38.6541	47.7147	28.2748
VC83_00063	218.709	230.931	247.238	222.026	310.814	285.388	263.143	191.835	221.822	195.516	229.93	234.193	203.238	171.13	180.224	319.552	232.71	245	266.846	256.053	199.621
VC83_00064	141.849	383.108	229.894	154.577	147.869	139.525	214.095	104.21	84.1963	122.523	134.512	142.781	134.804	153.9	130.827	80.7984	120.844	145.056	89.0367	96.758	249.556
VC83_00065	21.793	48.1774	29.223	29.3519	17.3478	19.3116	22.1406	31.3536	35.6923	32.2384	35.0665	21.9716	33.249	15.1069	19.5356	2.14238	19.4285	26.5157	17.9896	15.4128	31.114
VC83_00066	32.6445	32.3257	34.9548	35.9111	35.1381	36.4509	30.7688	36.923	37.6249	35.1494	36.6647	34.258	35.6919	34.5213	36.5285	31.2176	41.8017	35.9642	43.4454	38.1186	22.45
VC83_00067	8.60329	24.7405	16.4528	13.5079	8.93942	8.51018	9.94428	9.36483	9.03996	10.1234	9.33401	8.82973	8.34397	11.8456	9.67479	19.4957	8.5451	12.358	8.64206	8.73981	13.8447
VC83_00068	265.533	499.788	355.012	219.241	251.012	273.932	311.402	193.856	171.759	226.234	225.998	199.285	252.286	344.352	296.166	210.504	231.382	289.303	184.775	226.231	176.264
VC83_00069	0	0	0.0296982	0	0	0	0	0	0	0	0	0.0342238	0	0	0	0	0.0288686	0	0.0587895	0	0.0292699
VC83_00070	82.3458	236.857	122.802	81.4964	70.4237	64.9273	86.954	76.2801	55.6737	94.2821	89.8238	92.5068	99.747	98.1181	71.6927	458.102	56.5824	107.593	52.9693	69.2984	233.223
VC83_00071	37.4108	53.8959	43.6861	33.1856	13.6599	34.8144	31.4707	21.0399	20.7296	29.4577	33.2764	28.6111	31.853	42.121	30.1097	11.6301	23.3835	26.4557	13.9919	23.3554	41.5633
VC83_00072	56.356	131.08	69.7314	55.529	34.6661	64.9868	58.3495	26.3205	24.252	28.8494	35.7058	36.1745	36.9609	46.7053	36.6216	15.4558	30.8894	37.7339	24.2801	32.0066	52.3639
VC83_00073	22.4825	35.5553	26.2829	24.8593	21.3307	26.7505	23.5738	23.2677	20.3555	24.7653	28.5774	22.6561	29.2515	26.7371	24.373	21.7299	23.6145	29.9351	21.1348	26.0423	28.0699
VC83_00074	9.92226	12.7999	14.1066	13.418	18.4984	19.0735	18.1629	21.0812	16.9577	20.2467	19.9147	16.0509	16.5293	11.6302	18.2953	72.5349	23.9609	19.0169	25.9556	16.5348	8.04924
VC83_00075	119.966	95.3177	121.584	122.439	136.983	137.859	132.698	150.992	152.152	141.119	161.523	78.2013	149.716	107.595	119.322	85.2362	119.891	144.097	145.592	124.838	88.7465
VC83_00076	122.844	112.236	123.307	126.453	109.574	138.365	106.521	133.005	152.339	132.69	135.599	111.33	138.738	142.977	131.881	73.6673	129.476	140.677	142.917	136.501	93.9565
VC83_00077	17.896	37.3923	26.6096	19.7976	34.6071	22.1384	31.9679	22.6489	23.1298	23.4619	23.7825	20.808	26.1741	35.3828	31.5051	65.5263	31.2935	33.4146	23.4864	36.8785	17.7961
VC83_00078	17.7162	45.6589	27.2333	22.3733	20.5636	21.454	25.2994	17.6983	15.8355	18.5957	19.627	19.9867	19.4481	28.1524	25.9855	29.6261	24.3362	25.5259	20.7233	23.8278	26.3722
VC83_00079	38.1303	108.325	64.5936	43.0694	39.4456	45.1992	43.3746	48.8869	42.5813	54.4403	57.5384	44.6962	59.201	52.6435	49.3972	52.5496	45.3525	70.0686	40.3296	41.0122	63.3987
VC83_00080	342.693	451.522	428.218	388.314	323.589	409.322	406.195	241.505	217.894	232.36	243.835	306.679	241.404	207.651	196.101	249.128	213.714	274.395	282.072	221.064	269.84
VC83_00081	30.726	36.7404	33.8263	35.7913	36.2592	42.9377	37.9053	25.3717	24.5326	21.8543	28.6094	23.3748	26.7769	29.2293	25.5514	41.1949	26.79	29.0053	29.9826	33.4534	26.46
VC83_00082	1.46885	2.66664	1.6037	3.47431	1.47515	1.78535	1.72563	1.40266	0.903996	1.12965	1.69419	1.81386	1.26905	2.24604	2.10861	1.89754	2.04967	2.51959	1.23458	2.39164	1.55131
VC83_00083	54.2577	99.7918	68.5138	66.4311	31.0372	53.2332	43.1114	49.5882	51.3719	48.8355	58.0499	34.874	55.6159	70.9195	58.6069	51.5702	45.2659	52.2215	31.8639	34.2506	70.804
VC83_00084	941.356	676.439	773.193	768.69	823.843	962.959	808.412	378.925	375.595	422.01	450.781	449.05	463.836	529.696	487.367	345.719	494.836	590.544	520.61	554.89	257.371
VC83_00085	201.533	132.236	212.342	197.526	448.417	248.848	379.287	98.1863	91.0542	108.49	142.024	204.008	149.747	1175.57	633.823	58.6706	560.714	481.242	170.284	852.516	137.247
VC83_00086	61.8118	49.6885	69.6126	71.1933	79.1566	92.8978	72.6517	75.9913	97.0705	80.5525	88.9288	61.9108	74.0805	40.5518	68.8708	61.7924	91.2247	85.3961	120.783	75.8533	37.5533
VC83_00087	42.297	26.2516	41.1914	42.5003	46.1427	51.6562	31.2075	21.2462	24.7196	17.1619	19.4991	32.4783	18.0839	36.7366	31.288	39.8177	35.4795	25.7658	27.5723	35.0774	17.679
VC83_00088	136.843	92.74	126.99	118.336	109.397	158.004	120.209	88.6152	93.0181	99.2786	92.7967	71.3907	109.328	134.67	119.415	44.7452	97.8356	106.513	93.8868	105.764	89.9758
VC83_00089	181.628	131.466	187.871	181.532	178.729	213.647	223.015	239.608	223.723	247.393	221.938	129.229	219.672	132.732	183.604	436.495	215.302	200.607	249.414	181.263	112.016
VC83_00090	35.942	43.4959	39.1125	42.9496	36.7313	35.707	28.7507	42.905	34.2272	35.3666	32.9248	49.556	32.0117	32.2445	40.9938	23.2295	33.2277	37.3139	26.6023	31.0027	23.1525
VC83_00091	54.3776	51.9699	60.0795	66.1616	93.2591	72.1877	70.8091	71.742	73.2237	68.7347	72.7861	119.304	69.4485	37.875	52.3741	84.2568	81.5537	76.6675	65.3739	52.3798	23.3281
VC83_00092	412.598	375.997	472.736	520.337	894.856	549.859	612.217	733.015	776.751	694.168	641.777	926.574	566.851	236.05	498.686	814.227	662.649	617.39	699.683	580.312	144.359
VC83_00093	4.70633	4.71107	4.54383	5.36121	10.6506	7.6175	8.27715	3.09411	2.05737	3.60618	3.51624	3.62772	4.47339	9.50721	6.946	14.5988	6.66864	6.50894	6.34927	11.0133	6.67355
VC83_00094	12.86	17.6887	15.0273	14.1368	16.2562	16.9311	11.8161	24.7116	25.7795	23.8095	22.408	25.8732	19.3212	11.1071	18.0162	10.8343	17.0036	23.0663	16.7844	13.6707	10.303
VC83_00095	0	0	0	0	0.029503	0	0	0	0	0	0	0.0342238	0	0	0	0	0	0	0	0	0
VC83_00096	58.6343	100.651	76.5026	58.0748	61.7203	63.5288	74.6406	67.8228	52.8994	74.0788	78.444	54.4158	80.6478	76.5808	69.0879	56.8343	58.3722	71.6284	53.91	57.1631	61.9059
VC83_00097	0	0	0	0	0	0	0	0	0	0	0	0	0	0	0	0	0	0	0	0	0
VC83_00098	47.8427	47.2292	55.5654	62.5375	46.5558	60.0473	46.4456	81.6019	92.3323	83.3766	80.2661	60.9525	76.1427	34.3983	51.909	17.3227	62.7891	58.2205	63.4045	46.947	57.6033
VC83_00099	0.0899299	0.207406	0.207887	0.0599018	0.177018	0.0892676	0.0584958	0.412548	0.155861	0.391032	0.159829	0.410685	0.348988	0.153838	0.0930268	0.0306055	0.0288686	0.0599903	0.117579	0.177158	0.0292699
VC83_00100	11.3312	97.8955	36.9149	23.6313	7.49377	9.16481	11.5237	22.5251	23.6286	24.9391	24.9653	29.0217	24.2705	35.0136	26.5126	18.2102	18.5048	30.985	15.0207	13.6412	73.6725
VC83_00101	0	0	0	0	0	0	0	0	0	0	0	0	0	0	0	0	0	0	0	0	0
VC83_00102	21.0136	33.2738	25.8374	22.8525	35.3741	24.8759	52.7924	13.5728	11.035	18.5957	17.9008	16.4616	19.1626	33.0137	21.3031	49.642	19.4574	22.9763	39.1538	27.1938	45.7489
VC83_09579	1.16909	1.12592	0.83155	1.5275	1.12112	0.892676	0.877437	0.701331	0.40524	0.651719	0.927008	1.50585	1.42768	1.19994	1.51944	1.19361	1.21248	1.01983	1.32276	0.767686	0.731749
VC83_00103	0.869322	0.859252	0.772153	1.7671	1.06211	1.21999	1.37465	0.618821	1.05986	0.521375	0.990939	1.23206	0.602797	1.53838	1.02329	0.948769	1.81872	1.55975	0.852448	1.47632	1.05372
VC83_00104	10.9415	16.5036	12.5029	18.3	8.46737	10.6824	12.8983	12.624	12.3442	10.3841	11.8913	10.404	12.4684	19.5682	16.2797	5.81504	16.3107	14.5176	11.023	17.4501	10.5079
VC83_00105	15.7977	16.3851	19.1256	15.844	26.5232	18.5379	23.1643	13.4078	11.035	14.2509	14.4166	11.9441	15.2603	24.3372	18.4193	57.9055	23.2103	18.8069	17.6369	25.688	9.65908
VC83_00106	0	0	0	0	0	0	0	0	0	0	0	0	0	0	0	0	0	0	0	0	0
VC83_00107	0	0	0	0	0	0	0	0	0	0	0	0	0	0	0	0	0	0	0	0	0
VC83_00108	92.7776	180.324	125	115.101	76.1768	87.7798	91.7506	92.947	90.8984	90.6759	97.5915	76.7297	87.9766	95.6875	92.7477	58.64	87.645	97.9941	79.7774	82.9987	78.9996
VC83_00109	17.5063	25.659	24.0556	28.3036	11.7717	19.7281	15.3844	28.0532	27.7433	29.3274	30.3675	38.9124	23.4456	23.2604	25.9235	21.485	34.2093	27.9855	21.1642	20.1961	12.2934
VC83_00110	24.9405	28.8887	24.8871	30.7596	11.7422	17.3179	15.2966	39.7696	35.9416	39.9287	33.9477	25.1202	29.5053	15.7531	24.6211	19.5569	31.2647	23.2762	24.1037	18.7493	15.9521
VC83_00111	0.26979	0.711105	0.207887	0.32946	0.177018	0.178535	0.175487	0.453802	0.249378	0.304136	0.0639316	0.444909	0.222083	0.0923031	0.465134	0.0306055	0.375291	0.269956	0.0587895	0.354317	0.0878098
VC83_00112	0	0	0	0	0	0	0	0	0	0	0	0	0	0	0	0	0	0	0	0	0
VC83_00113	0	0	0	0	0	0	0	0	0	0	0	0	0	0	0	0	0	0	0	0	0
VC83_00114	0	0	0	0	0	0	0	0	0	0	0	0	0	0	0	0	0	0	0	0	0
VC83_00115	210.436	88.5919	157.311	250.869	89.4237	207.012	167.883	299.468	308.45	300.573	284.847	125.601	267.8	106.518	134.796	89.5209	172.23	249.799	271.696	193.486	148.164
VC83_00116	977.747	716.942	688.345	776.358	823.577	734.315	626.519	935.575	1185.95	835.07	852.016	1002.72	733.064	664.49	895.104	859.156	1003.53	837.464	952.096	848.264	405.857
VC83_00117	66.1884	56.681	59.8419	89.5532	27.3198	55.4054	44.0766	78.4253	74.3147	73.5139	73.4254	33.3339	66.0855	30.3677	42.4822	13.2522	51.6459	60.2602	50.6766	43.1085	39.3095
VC83_00118	38.6399	52.681	44.6364	44.7766	27.3493	46.2109	44.6615	41.3785	41.9267	45.2728	46.1266	25.8389	47.6209	42.9517	29.6445	48.6933	41.8594	46.5824	49.7947	43.7876	57.252
VC83_00119	49.4614	40.0886	53.8429	61.3994	39.2095	61.0888	42.0585	66.5027	65.8982	63.9554	57.4105	32.8206	52.6971	33.2906	44.6219	26.1983	49.1343	48.0222	57.6431	40.4512	37.6997
VC83_00120	125.722	146.428	124.346	128.489	90.3383	118.131	123.894	175.374	187.034	169.838	184.475	75.0869	185.344	117.625	122.237	63.7818	149.25	171.392	178.514	136.678	124.339
VC83_00121	140.56	125.777	130.791	138.942	132.793	149.255	138.489	137.007	129.396	139.381	132.914	85.2171	146.257	129.87	134.083	108.221	124.019	142.417	140.419	130.477	128.583
VC83_00122	3.08759	3.43701	1.78189	3.08494	3.21583	1.63657	3.45125	5.03308	3.30426	3.47584	3.83589	2.19032	3.14089	1.50762	2.01558	0.489687	2.16514	2.36962	2.88069	1.29916	0.995178
VC83_00123	0.359719	1.24443	0.50487	0.628969	0.206521	0.327314	0.438718	0.948859	0.623446	0.955855	1.34256	1.12938	1.58631	0.338445	0.527152	0.0612109	0.635109	0.809868	0.411527	0.383843	0.292699
VC83_00124	1.61874	1.57036	2.04918	1.37774	2.24223	1.7556	2.0181	0.990114	0.561101	1.34689	1.3106	1.3005	1.07869	0.923031	1.24036	5.75382	1.41456	1.19981	1.02882	1.03342	0.907368
VC83_00125	27.7284	35.259	35.5488	30.2504	30.2406	37.046	30.2423	26.6506	25.7795	24.4612	29.7282	22.0059	27.4431	27.5678	27.3189	34.6148	32.5349	34.8843	38.3308	32.0066	39.7193
VC83_00126	8.12366	5.95551	6.26632	9.9437	5.51707	6.81409	6.87325	13.2015	12.0325	11.1661	11.1241	11.6703	8.43915	8.89186	12.7137	7.835	13.2795	10.6783	10.4351	10.2457	10.0396
VC83_00127	14.4188	24.5628	21.056	17.4913	10.3261	16.8716	14.7409	21.37	20.449	21.6805	23.8784	17.1803	21.32	29.7524	19.1325	17.4757	20.4967	25.2559	16.5199	22.4401	16.2448
VC83_00128	91.1889	45.2737	73.2952	85.6596	40.9207	82.4535	41.4735	31.0648	34.8506	38.408	35.7697	45.7229	38.9914	149.962	93.833	41.1949	89.9833	50.1219	45.8852	109.277	168.829
VC83_00129	59.4736	58.5477	57.0206	59.6023	71.8989	44.7528	43.5501	111.429	103.773	93.1524	68.3428	122.076	69.8292	49.7821	74.0803	55.7937	64.6367	59.5703	49.1186	41.0122	20.3719
VC83_00130	81.7762	107.466	87.3721	106.775	83.2575	75.8477	59.6364	102.271	89.3397	89.6331	85.5085	80.8023	84.7722	77.0731	81.7706	35.7472	72.5467	79.907	71.4292	60.2043	81.6924
VC83_00131	0.119906	0.355553	0.415775	0.209656	0.413042	0.327314	0.146239	0.0825095	0.187034	0	0.383589	0.376461	0.0634523	0.184606	0.217063	0.275449	0	0.479922	0.117579	0	0.351239
VC83_00132	175.813	170.843	182.228	152.48	124.385	193.889	137.026	173.353	183.106	159.193	181.086	122.521	169.259	152.854	180.875	126.523	163.425	170.942	148.238	152.327	98.9324
VC83_09580	3.23748	6.45921	4.84081	2.96514	7.96582	4.0468	6.49303	2.10399	1.52744	1.73792	2.10974	1.64274	1.4594	4.15364	2.29466	12.8543	2.30949	2.57958	1.35216	2.24401	1.05372
VC83_00133	13.1298	34.0738	21.4718	21.5048	22.4518	16.1574	19.2451	14.8105	14.1522	12.9475	15.6632	20.2947	11.9608	14.1224	15.7835	30.6667	18.2449	17.0672	16.3435	15.5014	8.48828
VC83_00134	0	0	0	0	0	0	0	0	0	0	0	0	0	0	0	0	0	0	0	0	0
VC83_00135	1.16909	2.0148	1.33642	2.42602	1.59316	1.04146	0.877437	1.93897	1.52744	1.82481	2.46136	2.25877	1.77666	2.12297	2.17063	0.33666	2.97346	2.24963	2.11642	2.18495	2.01963
VC83_00136	20.8937	23.4961	24.1743	34.9827	3.80589	16.5145	10.149	10.2724	14.9315	15.033	15.5673	12.7997	12.278	25.8756	18.8224	8.29408	23.2681	21.8365	19.2536	25.2451	38.6071
VC83_00137	92.8376	79.4068	85.5011	149.785	17.7313	77.8413	43.6378	58.0867	62.1575	70.994	66.2011	21.9032	60.8825	122.64	70.0182	36.4205	96.0169	82.7566	95.8563	96.817	169.502
VC83_00138	5.42577	2.5185	3.59348	6.5892	2.36024	4.76094	2.63231	5.40437	6.42149	5.08341	5.78581	9.30886	3.74368	2.79986	5.42656	0.550898	6.98619	4.73923	6.99595	6.52533	3.33677
VC83_00139	259.118	314.338	256.503	251.618	116.478	226.65	201.401	170.96	167.582	208.811	216.536	180.051	198.859	199.898	174.952	215.126	207.536	217.045	228.809	204.264	178.839
VC83_00140	12.5302	16.2665	12.1169	15.5445	10.7686	11.2477	13.9512	22.9789	22.0076	17.5964	20.554	12.1152	20.622	13.8762	12.2795	6.02927	11.7206	16.3773	10.4645	9.77324	11.3275
VC83_00141	26.1096	41.096	35.43	24.7994	42.9859	38.9504	46.0654	24.0103	24.0027	25.8081	30.6871	18.1044	30.8061	37.1674	30.3577	53.9574	23.9032	35.0643	31.4524	37.2033	34.7142
VC83_00142	320.33	779.786	555.832	173.925	210.268	448.748	328.512	78.9616	64.7136	117.657	116.355	101.473	120.337	228.942	127.54	766.238	131.006	302.561	118.961	159.797	185.337
VC83_00143	0	0	0	0	0	0	0	0	0	0	0	0	0	0	0	0	0	0	0	0	0
VC83_00144	0	0	0	0	0	0	0	0	0	0	0	0	0	0	0	0	0	0	0	0	0
VC83_00145	0	0	0	0	0	0	0	0	0	0	0	0	0	0	0	0	0	0	0	0	0
VC83_00146	0.0599532	0	0	0.149755	0	0	0	0.123764	0.0623446	0.043448	0.0319658	0.0684475	0.0634523	0.153838	0.0930268	0	0.144343	0	0.146974	0.0590528	0.11708
VC83_00147	0	0	0	0	0	0	0	0	0	0	0	0	0	0	0	0	0	0	0	0	0
VC83_00148	0	0	0	0	0.0590061	0	0	0	0	0	0	0	0.0634523	0	0	0	0	0	0	0	0.0878098
VC83_00149	0.0299766	0	0.0593964	0	0	0.0595117	0.0584958	0	0	0	0.0639316	0.136895	0.158631	0.0923031	0	0	0.0577371	0.0599903	0	0.0590528	0.526859
VC83_00150	0	0	0	0.0599018	0	0.119023	0	0.0825095	0	0	0	0	0.0634523	0	0	0	0	0	0.0587895	0.0590528	0.23416
VC83_00151	0.0599532	0.0296294	0	0.0599018	0	0	0	0	0	0.130344	0.0639316	0	0	0	0.0310089	0	0.115474	0	0.0587895	0.0590528	0.409779
VC83_00152	0.359719	0.177776	0.207887	0.239607	0	0.148779	0.146239	0.288783	0.124689	0.0868959	0.159829	0.0342238	0.126905	0.492283	0.186054	0.0918164	0.20208	0.149976	0.499711	0.118106	1.55131
VC83_00153	0.0899299	0	0.0593964	0.0898527	0.0885091	0.208291	0	0	0	0.0868959	0.0319658	0	0.0634523	0.0923031	0.0930268	0	0.0288686	0.0299951	0.146974	0.265738	0.321969
VC83_00154	0.239813	0.177776	0.207887	0.149755	0.0590061	0.119023	0.116992	0.165019	0.187034	0.173792	0.0639316	0.171119	0.126905	0.338445	0.310089	0.183633	0.173211	0.119981	0.440921	0.118106	1.14153
VC83_00155	6.17518	11.7925	9.26584	3.95352	7.43476	7.29019	8.33565	10.85	9.81927	11.9047	13.0101	14.1002	12.7539	13.7839	10.9772	3.12176	9.29568	12.208	6.93716	8.41502	12.6739
VC83_00156	12.6501	17.2739	16.928	11.4412	18.4984	14.3721	16.4373	20.5861	18.2981	20.5943	20.2024	24.1962	20.0826	16.7992	15.2254	10.9874	16.917	21.8664	11.4052	15.4128	14.9569
VC83_00157	36.3616	26.785	35.7863	49.9581	31.7158	42.7889	26.0891	33.0451	29.2708	30.457	25.7325	36.6879	26.3644	28.6755	40.8078	9.39587	48.4415	26.5457	49.7359	40.7464	36.4411
VC83_00158	23.2619	19.2887	23.521	30.9992	12.9223	20.0555	15.5891	26.8156	29.1773	25.3302	18.7639	19.9182	17.8618	16.9838	21.6132	9.70193	28.0314	18.9869	28.4247	26.0718	19.0547
VC83_00159	32.105	20.3258	26.9957	42.5602	13.0993	28.2681	11.6407	10.0662	9.97513	10.1668	9.07828	10.8147	10.2793	43.3517	27.0088	22.8623	23.5279	16.7373	13.0513	24.4479	30.2651
VC83_00160	230.91	268.176	249.465	246.616	132.203	203.679	164.11	187.668	173.443	194.864	180.415	121.529	179.538	181.099	174.487	144.366	139.031	173.972	129.102	140.339	233.135
VC83_00161	12.0206	16.8295	18.0862	11.2915	12.0372	19.1925	17.578	6.68327	6.79556	10.0799	9.84546	5.92071	9.61302	29.0447	12.7447	35.5941	16.5706	14.1877	19.9884	21.0523	19.406
VC83_09581	1.13911	0.799993	0.890946	1.88691	0.560558	1.16048	0.614206	1.48517	1.55861	1.47723	1.37453	1.95075	1.11041	0.553818	2.32567	0.0306055	2.62704	1.04983	1.73429	1.74206	0.380509
VC83_00162	104.379	183.08	138.661	142.417	109.722	109.442	135.505	141.71	126.404	152.937	161.779	92.6437	154.316	157.254	122.454	208.086	126.127	136.178	112.817	123.155	249.087
VC83_00163	16.9967	18.1332	20.3136	18.9889	13.2764	16.1872	17.9874	20.2561	20.3555	20.9419	18.5721	18.0359	21.3834	12.2455	11.7524	5.72322	15.7045	17.4572	16.2553	13.9955	20.0792
VC83_00164	101.801	124.503	112.734	168.055	26.9363	94.0583	77.8286	127.312	128.866	142.596	151.55	59.344	137.438	104.395	74.8866	52.9168	109.96	138.128	126.75	101.689	236.267
VC83_00165	40.1387	40.4441	36.9446	45.6152	16.4037	35.5285	24.6852	48.0618	44.5764	51.312	48.3003	30.288	46.2884	59.074	49.5213	30.4218	44.9772	38.2438	33.0691	46.4745	45.427
VC83_00166	147.125	205.065	182.496	148.706	200.975	195.794	204.413	102.931	116.21	120.916	127.767	179.504	126.968	171.838	156.533	170.197	163.569	179.551	158.291	175.387	125.041
VC83_00167	36.4815	39.496	40.9835	39.4454	37.8229	41.7475	40.8885	48.6394	49.4704	45.8376	46.3504	26.2154	45.3366	30.8908	34.0788	33.3293	39.7809	40.7034	31.6581	41.8094	29.5334
VC83_00168	31.9251	21.2443	36.6476	33.0658	63.048	48.264	54.6643	26.1555	27.6186	33.4549	27.0111	33.8473	34.3594	16.8607	20.807	12.4258	23.4124	22.6463	29.9239	21.9676	24.4697
VC83_00169	0.659486	0.325923	0.415775	0.32946	0.354036	0.535606	0.204735	0.247529	0.0623446	0.304136	0.127863	0.54758	0.380714	0.553818	0.682197	0.0612109	0.923794	0.419932	0.411527	0.383843	0.17562
VC83_00170	5.66558	5.77773	7.21667	6.73896	16.1087	9.40285	14.5654	5.40437	4.48881	6.56064	5.84974	6.39984	6.05969	7.63039	6.38784	13.497	9.44002	6.7489	8.17174	10.7181	7.46384
VC83_00171	0.989229	0.148147	0.415775	0.269558	0.206521	0.654629	0.350975	0.0825095	0.0311723	0	0	0.0684475	0.158631	0	0	0	0.115474	0	0.0881843	0	0.17562
VC83_00172	16.0675	29.9257	22.0658	16.3232	9.7655	18.5677	15.9401	14.3567	12.8742	16.4668	19.8827	14.2713	19.5116	25.691	24.6831	5.41716	16.7149	22.5863	10.5821	16.5348	9.77616
VC83_00173	2.60797	6.31106	3.94986	2.18642	2.36024	3.36241	2.48607	1.85646	0.997513	1.52068	1.53436	1.50585	2.47464	2.55372	2.04659	0.795742	2.0208	1.64973	1.38155	1.80111	0.643939
VC83_00174	43.8858	44.1774	47.428	43.6984	35.2856	51.6859	39.9819	38.7382	29.3019	35.4101	40.5326	29.5693	42.1006	41.1364	43.8156	22.9541	41.4841	39.0237	43.857	43.7876	42.4122
VC83_00175	0	0	0	0	0	0	0	0	0	0	0	0	0	0	0	0	0	0	0	0	0
VC83_00176	517.127	512.677	547.902	638.014	982.48	631.241	784.604	818.866	827.873	822.166	820.785	1231.58	709.396	278.878	608.891	1418.96	869.983	829.635	835.281	588.166	164.321
VC83_00177	48.5022	64.7698	52.3579	52.5639	45.6117	54.5127	51.5348	56.1477	47.039	52.3982	54.9172	56.5376	52.7288	52.4281	51.7539	40.0013	50.6932	55.581	51.529	48.4823	55.5251
VC83_00178	21.1035	41.0071	31.9553	42.7699	60.3337	37.2543	37.4373	34.4477	38.4666	37.0611	26.7554	54.5869	32.551	45.0439	37.2417	47.0406	40.9356	56.4508	35.1267	63.0093	9.89324
VC83_00179	35.8221	36.8293	38.4592	39.3855	31.4502	42.2831	38.5487	43.4	41.3968	41.8838	45.807	24.7438	44.3849	39.1057	38.327	30.5442	36.461	43.9729	44.0627	41.4846	34.48
VC83_00180	20.3541	13.6591	20.7294	29.3818	32.5418	23.6857	33.1086	28.177	36.4404	46.2286	36.6008	21.869	44.0042	50.9821	34.9471	29.4424	36.3455	29.4852	36.8904	61.1492	83.5072
VC83_00181	12.5602	10.6962	12.1763	14.7358	14.1615	16.6038	16.642	10.0662	8.29183	10.471	9.94136	10.8832	10.6917	32.3368	16.0006	25.7698	15.6468	11.9981	13.6686	22.6467	40.2754
VC83_00182	16.1874	13.8666	18.6208	19.1386	21.0062	19.5198	15.1797	13.9854	13.2482	13.4689	12.6265	17.0777	12.1194	16.3376	14.5122	25.9534	14.1456	14.9376	13.3158	13.0802	6.55647
VC83_00183	34.1134	29.9553	34.4202	35.7314	25.1071	35.9748	22.4039	19.7198	20.8854	23.9833	24.0702	18.0701	22.1448	37.1981	32.5904	44.8676	24.1919	24.386	22.0755	27.6072	34.6556
VC83_00184	0.479626	1.65925	0.920645	0.599018	0.177018	0.297559	0.701949	1.2789	1.1222	1.17309	2.01384	1.40317	1.07869	0.646121	1.0543	0.550898	1.24135	1.28979	0.911237	0.590528	0.614669
VC83_00185	0	0	0	0	0	0	0	0	0	0	0	0	0	0	0	0	0	0	0	0	0
VC83_00186	432.653	447.67	462.936	389.542	262.282	413.666	376.099	321.21	375.813	324.122	438.379	458.325	583.888	985.181	754.758	627.565	355.083	513.517	136.245	374.69	50.1687
VC83_00187	19.1251	55.1403	25.8374	25.2486	6.28415	11.6643	6.40529	7.8384	7.04493	7.4296	7.83162	5.95493	5.93279	8.1842	8.49645	4.86627	8.37188	8.12868	6.08471	6.9387	4.4783
VC83_00188	49.7012	70.5476	56.8127	52.9832	48.0604	51.8645	51.8857	57.3441	54.8632	59.8278	59.8399	46.2021	60.7873	63.1661	65.5839	54.2635	61.0859	61.4	55.3797	57.6355	37.3192
VC83_00189	39.6591	76.8586	59.3073	48.191	33.4269	52.3703	39.9234	39.9759	36.5651	43.6217	45.2316	47.571	45.5587	69.3196	57.0875	28.6161	53.5223	45.5626	50.9411	102.014	38.49
VC83_00190	701.183	2441.17	1275.36	586.798	328.9	543.729	499.817	380.864	287.408	554.613	600.957	510.687	757.113	1458.33	982.859	177.206	581.961	483.941	369.904	815.401	347.668
VC83_00191	4883.97	9380.19	6358.56	3739.34	5007.9	4682.77	4560.36	404.833	457.017	419.838	431.25	556.41	459.394	25.5679	27.4739	3.79508	19.6884	25.1059	9.81785	12.5487	14.6642
VC83_00192	590.839	620.499	535.251	567.33	721.762	609.817	600.459	558.301	556.3	489.354	533.125	512.227	492.358	306.015	337.966	384.037	421.568	479.262	556.266	380.861	328.643
VC83_00193	719.919	742.424	1003.83	981.911	1577.26	1191.42	1185.3	1305.3	1210.17	1516.38	1334.86	2365.61	1228.06	364.382	832.869	1147.92	1079.8	1422.19	1262.95	966.783	354.605
VC83_00194	16.697	18.3998	17.7298	15.844	14.486	15.473	12.9276	22.6076	25.4989	24.8522	23.5268	21.0818	19.7019	11.4763	15.1014	9.67132	20.6988	16.9772	15.0207	13.2869	7.08333
VC83_00195	267.991	197.332	266.363	274.47	302.436	356.326	265.395	301.449	248.973	264.685	258.06	259.827	277.033	181.345	246.707	323.806	270.065	248.15	365.7	255.935	175.561
VC83_00196	2.78783	4.59255	2.91042	3.53421	1.59316	1.78535	1.3454	2.97034	3.83419	3.1717	2.84495	6.87897	3.17261	4.79976	4.93042	2.35662	3.5797	2.51959	1.58732	2.83453	0.673209
VC83_00197	73.6226	44.533	55.1496	65.5026	82.2839	75.1931	67.1824	81.3544	94.3897	70.4726	65.2741	47.571	63.1667	70.1196	55.8781	63.7512	53.7244	73.3381	78.0725	74.7018	29.5334
VC83_00198	6.9246	1.62962	4.60322	9.43454	6.52017	5.92142	2.60306	3.05285	4.0524	2.21585	1.66222	2.36144	1.14214	4.52285	7.10105	3.33599	8.71831	2.12965	5.14408	4.98996	2.48795
VC83_00199	3.05762	4.26663	3.94986	3.50426	2.09472	2.70778	3.4805	5.03308	3.83419	5.38755	4.53914	4.1753	4.60029	4.0921	3.72107	1.62209	4.93653	6.80889	4.468	4.48801	9.36638
VC83_00200	26.3195	14.2517	24.4416	27.1954	17.1413	32.5232	22.9303	28.1357	26.8082	27.4591	27.3627	20.3631	24.3974	23.6296	30.4198	18.2102	39.6077	26.9356	38.4777	36.5537	27.1918
VC83_00201	31.9251	29.9257	30.8267	36.1807	32.0698	39.7538	26.5278	24.9179	19.5762	21.8978	20.8097	31.8965	23.6677	45.2285	38.079	20.475	37.8178	30.0251	24.8386	32.7448	19.4645
VC83_00202	14.1789	17.9258	17.7298	15.7542	18.4099	16.4847	16.4958	27.9295	20.8231	24.1136	23.1113	22.3139	19.9557	12.9532	16.8379	24.1783	21.4205	15.5075	19.9002	18.0997	12.3226
VC83_00203	0	0	0	0	0	0	0	0	0	0	0	0	0	0	0	0	0	0	0	0	0
VC83_00204	7.67402	4.14811	7.12757	10.2432	5.54657	10.8014	5.76183	7.42586	6.79556	6.47375	5.78581	11.6361	5.55207	4.21517	9.42672	1.07119	10.9412	5.57909	9.84724	6.67296	3.74655
VC83_00205	54.5874	63.4661	58.6243	56.1879	55.9377	61.4459	55.2493	46.3704	49.5951	48.6183	46.7659	30.6987	55.9649	76.95	61.5217	80.8596	57.7371	58.2205	61.2587	69.2099	60.3254
VC83_00206	27.0389	21.1554	24.7683	26.7162	22.0093	20.7101	12.4304	31.6011	32.575	31.2825	22.7916	30.0827	20.971	27.9986	32.6214	47.5609	35.6527	20.8466	27.2783	29.7036	29.6212
VC83_00207	397.58	349.953	407.341	453.127	326.392	383.315	299.06	448.439	448.507	391.857	337.431	414.655	300.764	181.283	363.642	135.368	414.553	302.111	446.918	311.001	201.026
VC83_00208	0.0299766	0.0296294	0	0.0599018	0.0590061	0	0	0.0825095	0.0623446	0.043448	0.0639316	0	0	0	0	0.0306055	0.0288686	0.0299951	0	0	0
VC83_00209	0	0	0	0	0	0	0	0	0	0	0	0	0.0317261	0	0	0	0	0	0	0	0
VC83_00210	6.74474	12.5925	11.4041	9.8838	9.44097	7.6175	6.58077	13.4491	9.88161	13.4254	12.8183	13.8948	12.5001	9.9995	12.3105	2.75449	11.634	10.7683	6.52564	7.23397	6.93698
VC83_00211	1.46885	1.62962	2.55405	1.82701	1.18012	1.96389	1.69638	2.72281	2.21323	1.99861	2.04581	2.42989	1.52285	1.41531	1.95356	0.765136	2.71365	1.67973	1.61671	1.26963	0.497589
VC83_00212	74.7917	93.214	99.6375	65.0534	59.8912	87.0359	57.3259	46.9479	43.7347	47.1845	42.8022	47.2972	42.7351	69.0119	59.5992	73.4531	55.7163	48.5321	46.0028	48.8367	56.1398
VC83_00213	9.53257	12.1184	9.71131	9.31473	6.34315	11.337	8.9791	12.0051	8.44769	12.1654	12.4986	7.52923	10.5648	13.9378	14.016	35.3799	15.1271	13.7378	15.932	13.3164	17.8839
VC83_00214	47.3031	62.1328	49.7148	44.8066	37.5279	37.9982	41.532	40.3059	43.0489	50.1389	47.0536	36.551	43.0841	39.1057	34.3579	35.8696	37.2116	36.2341	40.8293	34.2211	33.3677
VC83_00215	0.659486	1.33332	1.42551	1.97676	0.649067	0.833164	1.02368	1.60894	1.05986	0.738615	1.59829	1.60852	1.20559	2.52295	1.98457	0.367265	1.67438	1.49976	1.08761	1.74206	1.20007
VC83_00216	25.9598	23.3183	27.263	28.1239	17.1118	26.1852	21.117	28.7546	27.8992	31.326	28.0979	17.1803	26.301	25.5064	21.7373	22.8317	25.3755	21.7765	25.2795	23.4735	26.1381
VC83_00217	0	0	0	0	0	0	0	0	0	0	0	0	0	0	0	0	0	0	0	0	0
VC83_00218	0	0	0	0	0	0	0	0	0	0	0	0	0	0	0	0	0	0	0	0	0
VC83_00219	880.743	402.96	845.181	767.941	2198.24	840.93	1752.07	391.425	392.833	421.141	300.542	453.499	356.951	748.732	668.181	1529.54	705.923	324.817	818.673	882.544	227.457
VC83_00220	11.3611	13.7777	14.2848	11.7707	19.59	13.5984	21.2925	15.0167	14.7445	16.9447	14.8321	17.1461	15.99	17.1991	15.7215	15.9454	20.8431	16.4673	20.3412	22.1448	11.4738
VC83_00221	39.9289	95.4066	54.9714	46.6935	107.775	46.0323	209.532	96.8662	83.4482	106.1	126.297	80.905	158.662	178.237	158.642	41.4092	217.871	153.875	250.531	318.59	47.9442
VC83_00222	82.1359	109.866	100.796	82.5747	97.9796	91.4993	100.583	104.705	84.3522	101.972	91.2623	99.9676	88.4525	69.8734	91.3213	108.466	112.616	90.1054	91.1531	70.4795	35.5044
VC83_00223	38.8497	40.0886	49.2099	43.8481	67.8865	53.2035	57.3844	33.2926	25.7483	34.5411	31.0388	80.1178	37.183	54.6434	49.1492	54.2023	53.4935	53.9612	41.623	44.9982	15.718
VC83_00224	17.5363	22.1332	21.8876	19.6178	12.8928	17.8238	16.642	14.6454	12.843	14.7289	15.6952	11.5676	13.9278	20.0605	16.1246	12.334	16.8881	14.9676	13.8155	16.8891	18.4693
VC83_00225	11.0914	21.3035	15.6807	14.3165	10.4441	11.218	13.7173	17.327	12.8118	17.075	16.2066	8.62439	15.3872	18.0299	13.6749	21.9747	15.2426	17.4272	13.551	14.8222	15.835
VC83_00226	0	0	0	0	0	0	0	0	0	0	0	0	0	0	0	0	0	0	0	0	0
VC83_00227	25.6	30.459	30.7673	28.4234	26.1397	26.3042	26.2354	26.073	26.6523	23.7226	21.3531	18.4466	21.0979	23.2911	23.7218	44.4391	26.2993	21.4165	28.3071	23.3554	17.4742
VC83_00228	2.09836	1.59999	2.13827	2.87529	1.12112	1.90438	1.16992	1.98023	1.21572	1.17309	0.767179	0.82137	1.07869	3.19984	3.16291	0.489687	2.82912	1.49976	1.58732	1.47632	1.25861
VC83_00229	10.7316	17.2147	12.7108	14.3465	9.82451	9.16481	11.2312	19.3897	16.7707	17.1185	14.6723	9.75377	15.8948	15.8146	15.9076	8.63074	14.8962	14.8776	10.7879	9.59608	20.6646
VC83_00230	0	0.0296294	0.0296982	0.149755	0	0	0.0292479	0.165019	0.0935168	0.130344	0.0319658	0.136895	0.0951784	0.0615354	0.0310089	0	0.0866057	0.0899854	0	0.0295264	0.0292699
VC83_00231	517.396	1156.26	695.591	483.887	469.069	497.578	747.517	457.804	415.838	543.013	520.307	482.692	522.878	402.472	394.806	989.995	459.299	618.08	580.811	437.67	448.181
VC83_00232	93.3172	90.1326	87.6691	106.595	62.3989	82.0369	73.7632	107.634	100.281	108.055	106.798	71.2196	97.4627	92.0261	85.0885	86.0319	88.8575	75.8877	104.88	80.7252	95.1859
VC83_00233	50.8703	42.133	51.1403	59.213	36.9968	54.4532	47.7325	49.3407	38.5289	41.5362	44.7201	44.5593	40.4508	40.6749	53.0253	26.3513	60.6529	37.9438	63.1105	53.6199	48.7345
VC83_00234	22.9921	30.0146	26.5502	30.8494	12.3618	21.0969	17.6365	15.4293	13.1859	13.9033	17.4853	12.8681	14.3719	32.0292	21.0861	9.5489	20.7565	21.7465	16.1965	27.3119	34.5093
VC83_00235	50.5706	78.5475	63.5245	50.8267	20.5636	51.6264	36.3551	21.6175	20.4178	24.0702	25.8283	14.6478	20.5268	32.8599	24.8071	45.3267	16.8592	31.1049	10.347	16.0624	31.6115
VC83_00236	485.621	1191.58	706.58	495.927	336.305	436.161	598.47	311.845	272.976	378.736	390.814	306.2	417.801	325.553	235.916	651.743	247.923	353.313	376.958	268.424	452.543
VC83_00237	141.49	273.42	175.338	157.841	88.7746	146.399	150.451	108.706	114.215	123.566	145.157	92.7464	124.715	140.239	114.237	192.416	125.607	170.192	146.268	143.439	206.178
VC83_00238	50084.5	7839.82	38845.5	37771.8	93130.9	54447.6	75976.7	19732.2	22052.9	28848.3	21509.8	29761.7	32500	80187.8	59443.9	82185	73417.4	25467.5	101255	126690	203162
VC83_00239	6.14521	11.4073	8.49369	8.62586	6.75619	6.36775	6.43453	10.7675	11.2844	12.7303	11.22	15.1611	11.1041	15.5377	15.1944	4.95808	9.93079	16.7973	7.17232	13.6412	16.6839
VC83_00240	2.8178	6.57772	3.74197	4.28298	3.09782	2.91607	4.18245	4.33175	5.29929	6.3434	5.84974	5.44158	6.75767	8.70725	6.82197	1.74451	4.47463	6.86888	3.79192	5.3738	6.67355
VC83_00241	3.08759	17.4221	6.5633	9.97365	21.6257	3.48144	20.2103	9.77738	10.1933	20.1164	22.7277	27.3106	37.4051	12.7686	10.6671	167.412	5.08087	11.6981	3.46858	9.30081	2.54649
VC83_00242	9.68245	7.85179	7.30576	10.0635	13.0698	6.63556	12.1086	5.73441	5.95391	8.5158	7.79965	5.57847	8.78814	19.8452	8.83755	25.1577	7.27488	8.57861	8.64206	10.4523	9.48346
VC83_00243	38.9696	35.3775	40.4193	43.5486	46.1427	37.1651	48.8147	25.0004	21.1971	33.0639	28.4176	31.1436	31.6627	79.596	51.5989	167.687	46.7093	35.0943	30.7469	58.0784	22.7135
VC83_00244	32.9743	53.481	37.8652	28.7229	42.2483	35.3202	56.1852	31.1061	28.7097	39.7114	39.4458	40.8632	36.5168	51.1974	44.0637	53.8656	46.1608	51.2617	40.5942	47.8328	30.8213
VC83_00245	3.11757	3.79256	3.97956	3.20475	2.9208	2.26145	3.97771	5.44563	5.23694	4.56204	4.31538	7.6319	3.55333	8.06113	5.17849	5.0805	5.71598	5.63908	3.11584	7.70639	2.89772
VC83_00246	27.2188	32.5923	30.2922	21.2651	42.1008	27.8217	36.6768	33.7464	32.7309	28.806	28.8971	18.4124	31.282	43.6901	33.3656	62.4657	34.7578	35.5442	34.8328	38.9748	18.5571
VC83_00247	31.6253	69.9254	50.2494	34.9527	71.5153	42.9972	93.681	27.2694	20.9789	40.4066	40.9801	45.0042	46.6374	58.8893	37.7689	92.3673	40.3005	47.0324	76.9261	76.4438	42.7341
VC83_00248	0	0.414811	0.237586	0.239607	0	0.0595117	0	0.0825095	0	0	0.22376	0.136895	0.190357	0.276909	0.217063	0.183633	0.230949	0.209966	0.0881843	0.32479	0.26343
VC83_00249	0.239813	0.5037	0.237586	0.569067	0.147515	0.208291	0	0.123764	0.155861	0.304136	0.127863	0.239566	0.190357	0.584586	0.434125	0.397871	0.577371	0.509917	0.352737	0.974371	0.556129
VC83_00250	0.0299766	0.266664	0.148491	0.149755	0.029503	0.0892676	0.146239	0	0.218206	0.173792	0.0958973	0.0342238	0.0634523	0.153838	0.0620179	0.0306055	0.288686	0.179971	0.176369	0.0590528	0
VC83_00251	27.4286	31.9405	29.8764	33.4552	25.2546	28.03	23.3691	22.6076	19.2645	26.6336	19.1155	27.5159	22.5256	41.2287	34.699	63.5063	35.4217	23.6662	26.5435	27.8139	21.9232
VC83_00252	91.6086	51.9996	76.9481	85.5698	40.9797	95.9627	84.7896	81.9732	77.6501	96.2372	103.601	58.1119	94.8929	58.797	68.5297	128.665	83.8343	90.1654	141.653	90.8232	94.9224
VC83_00253	11.481	32.4145	20.3136	17.1918	10.6801	9.93846	13.922	30.8586	24.8755	29.8922	28.2897	20.808	23.2235	17.9068	21.0861	10.7731	22.835	27.0256	20.6645	15.7671	17.7961
VC83_00254	245.748	914.748	434.128	178.118	92.7575	230.578	173.703	47.6905	42.9866	57.2644	64.9545	68.9609	68.116	181.037	136.47	5.38656	48.3549	127.029	7.2605	31.5342	29.0943
VC83_00255	1.9185	2.57776	2.19767	2.03666	1.68167	2.17218	1.95961	2.02148	2.5873	1.91171	2.14171	4.10685	2.37946	1.47685	2.01558	5.81504	2.68478	2.27963	1.82247	1.74206	0.731749
VC83_00256	225.814	222.102	249.643	344.765	227.881	227.93	216.405	271.415	337.409	257.038	235.684	261.264	176.873	90.6108	158.115	41.5622	168.679	223.704	217.051	184.599	188.176
VC83_00257	717.76	475.433	606.467	647.659	521.201	604.282	321.259	431.484	490.246	384.992	333.467	402.711	296.005	504.221	444.172	444.391	345.037	345.964	273.9	277.046	631.967
VC83_00258	99.2826	58.1921	91.4408	119.834	50.6567	98.1943	64.2576	60.6445	75.7486	55.7003	50.442	28.0293	44.6704	40.4903	42.3582	22.9541	70.8723	51.3817	88.5664	74.2884	54.0616
VC83_00259	21.4333	27.8813	22.8676	22.7327	32.1878	29.6071	31.032	41.7086	35.8481	38.7121	40.4687	27.0368	34.9622	19.199	24.156	37.5835	34.7	39.8335	39.389	28.9359	9.62981
VC83_00260	44.0956	61.955	56.2484	50.7368	54.3446	61.3268	63.2047	44.2664	41.4903	45.4031	49.1314	27.995	58.852	45.6285	46.3584	30.1158	42.8121	50.1519	50.0005	43.9943	50.4907
VC83_00261	35.0427	391.286	144.957	62.9568	88.1255	41.2416	169.521	36.3454	27.0264	54.1796	68.8543	59.5836	68.0208	56.1203	41.1489	32.2581	20.2657	113.382	15.2853	23.0306	12.791
VC83_00262	0	0.0296294	0	0	0	0	0	0	0	0.043448	0.0319658	0	0	0.0307677	0	0	0	0.0299951	0	0.0295264	0
VC83_00263	11.8408	20.4146	13.9879	15.5445	14.486	11.6941	12.7813	27.847	25.3431	26.8943	22.5678	14.8189	21.2882	15.5684	17.179	11.9361	17.2634	20.0967	14.668	14.4679	19.6694
VC83_00264	485.262	673.594	597.469	471.757	774.012	504.63	751.203	271.869	241.024	344.455	323.845	295.659	362.471	809.006	686.104	1298.01	564.525	503.048	506.06	621.855	209.28
VC83_00265	1.37892	3.11109	2.01948	2.15647	0.944097	0.654629	1.4039	1.89772	2.36909	2.91101	3.6441	3.93573	3.26779	6.79966	5.42656	0.306055	4.12821	5.27914	1.32276	4.6947	1.43423
VC83_00266	0.929275	2.10369	1.45521	1.07823	0.619564	0.892676	1.02368	2.35152	1.34041	1.65102	2.26957	1.91653	2.63327	2.64602	2.57374	0.0306055	2.13627	2.09966	0.676079	1.91922	0.497589
VC83_00267	104.439	74.3105	104.508	135.528	183.981	103.193	149.31	83.0871	78.9282	84.2456	82.0242	76.6954	86.1682	311.184	209.341	30.8197	136.981	122.02	95.8269	197.797	634.543
VC83_00268	93.7969	119.347	103.676	83.2935	89.8957	110.93	111.785	77.3939	77.8995	86.8959	86.6273	71.425	91.8154	102.518	83.9722	142.774	90.6184	117.761	87.5082	89.9374	60.9693
VC83_00269	67.8071	81.8067	71.6915	70.3846	44.3136	63.2312	54.4888	73.7635	61.0665	67.3878	73.4254	49.4533	72.5577	63.1353	55.537	55.1204	49.5096	46.2225	48.3544	45.1163	101.45
VC83_00270	0	0	0	0	0	0	0	0	0	0	0	0	0	0	0	0	0	0	0	0	0
VC83_00271	125.842	732.261	299.982	164.79	80.7498	79.2101	116.992	117.617	106.453	174.444	157.591	124.643	209.234	244.911	188.1	371.673	59.9311	193.679	26.808	59.4957	112.543
VC83_00272	93.0175	85.3623	92.6287	129.867	59.0946	84.6554	69.6685	106.231	119.421	102.059	93.0843	75.566	74.0171	58.9201	66.08	37.4611	95.9303	87.3458	93.005	69.7118	59.2716
VC83_00273	89.81	668.676	310.524	211.364	82.1954	86.8276	113.043	157.098	114.309	197.558	224.08	142.953	249.97	191.129	148.347	63.8736	71.0167	257.238	61.1705	79.7803	50.4614
VC83_00274	42.8965	70.992	53.9319	47.7418	25.4906	39.7538	32.0557	48.8044	47.3819	51.4424	55.5246	40.4525	48.5093	65.2275	68.7468	61.9454	54.8503	49.282	44.9446	48.4233	51.9542
VC83_00275	0.899299	49.5107	14.2551	1.49755	1.09161	1.2795	1.63788	1.11388	0.561101	1.78137	1.15077	1.71119	1.64976	1.93836	1.0543	1.6833	1.03927	3.0595	1.17579	1.26963	2.13671
VC83_00276	5.24591	9.7777	6.47421	6.4694	2.33074	4.07655	2.48607	7.26084	5.61101	5.03996	4.92273	7.66612	5.39344	3.72289	5.64363	0.550898	5.28295	5.57909	3.26282	3.21838	2.86845
VC83_00277	781.281	691.372	791.101	885.139	1302.41	815.787	1101.15	1547.47	1594.59	1540.75	1460.36	1858.69	1344.9	356.136	944.749	1912.17	1212.36	1187.75	1237.72	832.969	259.156
VC83_00278	78.5987	90.2511	93.5197	82.1853	202.774	113.757	151.241	43.07	45.3868	52.6589	56.4196	60.7129	58.852	65.0121	51.0407	87.1949	56.3803	63.0498	55.174	76.7981	66.0037
VC83_00279	943.574	950.837	970.567	701.6	859.04	1127.12	752.226	556.238	577.373	573.687	577.558	816.442	671.96	951.398	862.11	893.067	643.423	866.529	635.809	751.978	467.529
VC83_00280	681.578	694.217	815.899	830.299	1590.45	823.255	1214.87	1085.54	1175.66	1140.03	1178.29	2076.08	1041.25	440.747	947.075	1572.51	1353.47	1299	1231.29	947.207	308.447
VC83_00281	0	0	0.0890946	0	0	0	0.0584958	0	0	0	0.127863	0.136895	0	0	0	0	0.0288686	0.0299951	0	0	0
VC83_00282	173.804	134.191	156.034	239.697	62.2219	177.285	116.202	282.471	298.724	251.433	269.855	65.3331	239.247	83.6573	113.989	31.4012	191.11	230.423	277.075	151.175	125.012
VC83_00283	35.2825	31.6442	37.8058	40.7033	25.1956	36.6592	22.3161	32.5913	29.8007	33.4115	27.3307	42.9166	26.3961	32.4907	35.1021	22.8623	38.886	26.3657	22.5752	27.8434	35.3288
VC83_00284	759.398	1309.44	909.686	774.141	858.833	638.293	888.609	762.635	750.909	904.456	886.123	758.125	898.167	1796.83	1522.1	1593.99	1039.82	1280.91	804.564	971.212	466.68
VC83_00285	240.293	425.063	314.088	242.393	243.134	236.559	267.589	215.886	227.433	232.751	221.523	307.877	218.308	248.787	253.281	344.923	258.864	261.647	243.506	227.412	239.253
VC83_00286	200.454	153.214	201.087	176.621	198.821	216.176	158.465	136.966	150.843	122.958	117.858	187.409	128.237	250.972	223.016	215.095	194.776	157.684	140.389	191.39	77.5068
VC83_00287	33.4539	32.3257	34.8954	34.3237	35.8757	35.7368	32.1142	35.5203	35.0376	34.1066	40.2769	34.3606	30.7744	27.3832	30.7609	36.8184	35.2774	35.4242	37.4783	33.0105	27.3967
VC83_00288	87.3219	93.0363	99.7266	96.1125	103.172	115.959	103.771	64.0686	72.2885	67.1705	77.1015	85.4567	65.3241	87.0418	70.6073	109.476	82.4486	80.237	75.28	108.214	62.0816
VC83_00289	6.74474	5.83699	7.21667	6.79886	5.36955	6.90336	6.11281	5.32186	5.33046	5.12686	6.42512	6.29717	4.69547	7.01503	7.44214	2.57086	7.76564	6.41896	6.31987	6.79107	7.55165
VC83_00290	20.5939	23.7628	23.8477	28.6331	22.5993	28.4168	28.2535	31.4361	30.8294	27.9805	29.7921	22.3139	26.9989	14.8916	21.5512	18.9142	25.4621	24.716	32.54	21.2	20.0499
VC83_00291	168.379	143.525	156.688	154.367	142.175	152.112	97.3955	119.928	154.022	114.659	112.647	122.179	103.808	116.763	140.781	127.747	125.29	103.783	117.902	109.868	103.177
VC83_00292	213.494	105.658	155.737	202.229	175.366	187.7	126.585	183.666	201.529	151.242	148.769	133.883	142.07	110.487	145.122	133.776	133.488	133.688	153.411	128.765	86.7854
VC83_00293	55.097	28.385	41.7854	58.5241	24.222	59.9581	46.3287	50.7846	54.9567	54.6141	61.63	40.384	62.437	51.5666	48.0949	53.0699	48.1816	60.7101	66.6379	68.5603	67.7892
VC83_00294	121.375	67.3476	84.2835	109.201	47.7654	97.4504	89.6448	58.1692	53.928	63.5209	56.7073	22.7588	64.6579	95.626	67.9406	44.837	48.99	54.9211	62.1405	64.1904	77.419
VC83_00295	8.51336	5.83699	7.75123	7.39788	6.01862	10.9502	9.12534	5.69316	6.6397	6.86478	7.47999	7.76879	7.36046	6.36891	6.82197	5.78443	8.45849	7.49878	9.28874	7.23397	6.35158
VC83_00296	25.4202	27.7924	28.6885	37.5285	17.8198	30.232	21.2047	27.3519	25.9665	27.4591	26.8832	12.9708	22.24	14.7685	18.4193	46.6733	29.0995	20.9066	33.2455	21.5543	17.5327
VC83_00297	272.188	184.087	252.554	285.702	178.08	276.462	170.164	418.736	423.164	385.296	339.125	303.188	318.943	194.298	263.452	207.964	294.777	278.955	300.532	242.825	217.768
VC83_00298	166.61	141.332	156.836	126.902	175.927	172.078	190.696	120.34	98.2862	117.396	122.269	89.7689	129.443	147.47	152.285	104.977	125.376	127.779	84.6569	108.45	90.8832
VC83_00299	21.6431	31.4368	31.9553	21.4149	10.208	25.1437	15.3259	27.847	22.5999	25.895	28.2897	25.8732	25.0954	37.1058	33.8307	23.8416	30.8316	23.6962	21.8991	27.5481	32.7531
VC83_00300	103.629	119.406	106.498	114.592	98.5401	114.679	104.093	186.802	149.907	168.317	165.711	135.047	165.928	73.3194	112.066	48.7239	99.7698	156.575	126.074	99.0906	133.032
VC83_00301	8.54334	8.7703	8.46399	9.52439	8.26085	7.73652	5.32312	7.75589	7.419	7.99442	6.29726	7.52923	7.83636	12.1225	11.0392	1.6833	9.41115	9.17851	7.46627	9.44845	7.96143
VC83_00302	295.779	225.598	289.142	409.159	447.885	304.789	406.516	390.394	391.087	377.693	337.207	281.97	297.528	154.731	254.428	62.8636	278.495	324.337	323.989	200.809	130.72
VC83_00303	0	0	0	0	0	0	0	0	0	0	0	0	0	0	0	0	0	0	0	0	0
VC83_00304	0	0	0	0	0	0	0	0	0	0	0	0	0	0	0	0	0	0	0	0	0
VC83_00305	80.9968	60.118	75.4632	84.4017	96.5339	82.4832	75.4595	67.4103	64.4954	68.2567	66.2331	54.4842	71.0031	74.9501	64.3435	80.7372	57.5351	67.819	60.8471	52.6751	53.4762
VC83_00307	422.7	327.316	326.769	377.711	336.984	297.588	164.256	421.459	490.527	241.223	220.532	507.538	226.905	449.824	450.436	314.471	290.418	203.997	265.023	276.131	579.135
VC83_00308	1.67869	1.12592	1.6334	1.97676	1.26863	1.84486	1.22841	2.88783	2.55613	2.0855	2.3335	2.80635	1.71321	0.892263	1.86054	0.367265	1.93419	1.49976	1.64611	1.50585	1.34642
VC83_00309	10.6117	22.7554	16.5419	12.6393	8.82141	10.4146	10.5292	17.9871	16.4901	17.7702	17.1337	15.0242	16.7197	13.0763	17.241	4.52961	15.8777	15.4175	10.347	10.8067	4.4783
VC83_00310	3.86698	5.98514	3.94986	4.9419	2.30124	2.559	2.66156	5.6519	4.64467	5.99582	4.92273	4.62021	5.36172	5.23051	5.95372	1.92814	6.03353	5.18916	3.61555	4.31085	3.98071
VC83_00311	3.65715	5.71847	4.33594	3.68396	4.21893	4.90972	4.59192	6.55951	6.17211	6.77788	6.20136	7.25544	5.90106	7.38424	6.69793	3.85629	7.39035	7.22883	5.90835	8.26739	6.67355
VC83_00312	0.329743	0.770364	0.445473	0.599018	0.649067	0.476094	1.11142	0.453802	0.592273	0.651719	0.447521	0.924041	0.348988	1.26148	1.08531	0.489687	1.03927	1.04983	0.205763	1.50585	0.351239
VC83_00313	33.2741	31.7627	36.0833	41.0328	41.7173	41.5987	35.0097	31.6837	34.196	33.0204	34.8107	51.1645	34.6132	31.783	31.9392	26.9328	36.6342	35.2143	34.0979	31.7113	22.3037
VC83_00314	29.437	62.6662	41.0132	40.5835	59.5076	35.3202	81.1336	20.9574	18.9216	22.115	23.5588	34.3264	30.5205	37.475	29.0244	116.546	28.118	33.7145	29.8357	34.8116	33.5434
VC83_00315	22.9021	18.9924	25.1841	25.8476	25.6086	32.1066	25.0362	13.9441	13.4041	14.5985	15.3436	22.1428	15.1651	17.876	19.9387	18.6999	23.4701	19.3469	20.4294	23.6506	23.1818
VC83_00316	37.8005	42.3404	40.3302	36.3005	34.0465	42.2831	38.2562	38.0781	35.3494	31.3694	34.2993	37.7488	33.6297	30.5523	30.5438	30.3606	37.0095	35.7542	36.5377	35.284	30.1188
VC83_00317	45.8642	29.3035	49.8336	44.5071	51.2173	61.2971	59.227	62.1297	57.9181	51.6596	53.9902	36.3114	59.6134	52.9204	49.7073	34.7066	47.4311	50.7218	53.5278	47.1241	36.9972
VC83_00318	15.5878	30.8146	19.185	22.4332	15.2531	18.2999	16.2618	32.22	26.9017	26.9377	30.0478	40.2129	25.0319	15.3223	22.0474	8.4165	21.1318	30.775	18.8126	16.0919	13.5813
VC83_00319	206.449	304.827	245.842	206.422	199.647	211.624	166.918	263.412	295.918	241.006	257.293	193.467	242.261	195.867	224.97	113.944	211.924	238.581	188.244	161.066	166.048
VC83_00320	71.2245	60.118	67.9495	78.2318	73.6691	71.5926	67.8843	63.2848	81.6714	63.6513	62.3333	60.7472	55.6794	41.7517	60.7775	25.5556	68.0143	63.8896	71.635	67.6745	37.8753
VC83_00321	0.359719	0.414811	0.237586	0.718822	0.442545	0.446338	0.584958	0.701331	0.623446	0.782063	0.639316	0.479133	0.475892	0.338445	0.341098	0.122422	0.519634	0.449927	0.382132	0.177158	0.26343
VC83_00322	3.2075	5.95551	4.00926	6.55925	1.38664	2.97559	4.00696	11.6751	10.8168	9.90613	13.106	12.6628	10.9772	31.8446	22.0474	0.489687	12.1248	17.1572	2.41037	7.58828	26.1966
VC83_00323	14.3588	19.5554	18.5911	16.5329	21.4782	18.8652	16.5836	21.37	19.1086	21.5067	19.0196	16.8381	17.957	15.5992	20.4039	17.9348	19.3131	21.6265	16.0201	15.7671	11.3567
VC83_00324	9.05294	11.111	11.7605	11.4113	13.3649	14.9077	14.5362	12.4177	11.4402	10.6882	13.3617	15.5718	10.2793	5.72279	9.7058	28.9834	13.5105	13.8278	17.4017	12.4306	6.79063
VC83_00325	59.9233	73.392	67.7416	58.8535	79.5402	70.2238	71.2186	76.0325	70.387	67.0402	67.4158	67.9684	60.121	60.6431	63.5993	58.487	67.9855	71.7483	55.5855	81.2271	45.1928
VC83_00326	5.66558	5.95551	7.24636	6.76891	9.32296	5.8619	6.46378	9.19981	8.5412	6.47375	7.44803	9.27464	6.66249	7.78422	7.87627	7.34531	8.40075	6.179	6.55503	6.31865	3.57093
VC83_00327	30.9359	35.3775	32.3414	33.1557	37.4984	34.487	27.259	36.7167	39.09	30.0225	35.8017	40.4183	30.7744	24.9526	35.4432	18.4245	36.4899	36.5941	32.3048	33.9849	21.2793
VC83_00328	276.205	116.118	205.066	208.578	161.146	282.264	165.309	148.723	150.593	146.854	146.755	146.615	162.089	258.879	237.404	196.762	224.915	167.553	194.946	246.663	199.855
VC83_00329	0.0899299	0.118518	0.118793	0.119804	0.177018	0.178535	0.233983	0.78384	0.28055	0.608271	0.671281	0.239566	0.444166	0.0615354	0.186054	0.0306055	0.259817	0.329946	0.264553	0.236211	0.14635
VC83_00330	123.684	64.4439	106.587	101.324	67.3259	121.493	68.8788	62.7485	61.3782	58.8285	59.5842	65.6069	59.1692	125.809	118.485	77.1563	103.552	65.8393	69.7831	101.777	82.9218
VC83_00332	275.065	191.139	254.9	236.822	294.676	281.104	273.877	275.293	244.235	261.296	233.542	213.385	255.364	171.007	226.923	164.045	207.363	213.745	217.58	170.367	130.69
VC83_00331	0	0	0	0	0	0	0	0	0	0	0	0	0	0	0	0	0	0	0	0	0
VC83_00333	478.936	304.738	447.671	462.113	413.042	534.266	372.443	555	565.995	535.018	538.272	528.517	502.288	178.699	424.481	110.577	452.573	464.325	471.022	311.179	274.991
VC83_00334	248.386	217.628	247.208	242.632	153.534	224.687	132.844	179.252	157.919	183.35	159.765	244.323	164.976	279.863	267.824	182.225	222.288	159.364	146.004	169.747	190.138
VC83_00335	154.05	189.065	186.178	153.678	231.068	200.078	190.638	109.738	101.216	116.484	116.1	126.559	110.026	168.084	150.765	180.205	141.831	135.548	123.899	152.474	125.597
VC83_00336	133.336	89.5104	118.793	141.009	84.5852	141.995	85.9888	133.294	134.695	125.608	123.132	82.5819	125.953	65.4121	98.8875	46.2142	104.302	118.871	136.803	91.7385	67.2331
VC83_00337	201.323	154.458	192.326	189.919	182.476	226.115	159.576	256.11	211.66	217.891	192.05	197.437	202.381	154.577	202.24	169.615	187.097	198.718	211.76	163.99	106.104
VC83_00338	34.1134	39.7923	42.5278	42.2008	52.1909	50.8825	41.0933	40.9247	33.4479	39.3204	35.6418	45.1411	40.4508	25.1987	31.35	25.678	41.8883	39.6236	39.6829	30.3827	17.7083
VC83_00339	224.495	291.346	302.862	140.59	244.256	284.734	254.603	260.359	294.64	290.015	309.109	447.715	374.051	348.013	343.672	97.968	247.894	273.856	135.451	241.969	112.923
VC83_00340	29.1972	35.1108	33.4402	27.9742	25.4611	33.3563	27.0835	30.7761	34.383	30.6743	34.4271	29.8089	30.9647	33.9368	34.606	20.5363	34.4402	33.6545	29.8063	36.1403	26.9869
VC83_00341	0	0	0	0	0	0	0	0	0	0	0	0	0	0	0	0	0	0	0	0	0
VC83_00342	26.5293	24.7702	26.6393	28.2437	24.6645	30.5295	25.2117	30.8586	32.7621	30.7612	31.8379	14.2371	29.6639	21.5066	24.7761	21.1484	30.0233	29.6652	35.4207	26.5738	18.2352
VC83_00343	47.7228	39.8812	51.5561	58.3444	45.9362	63.7668	45.2172	63.6148	72.3509	58.872	64.8905	51.6436	59.55	40.0288	50.5136	27.0246	59.3826	63.0798	53.7336	46.1793	23.7672
VC83_00344	12.8899	35.5553	20.9075	18.1802	16.0496	7.82579	18.1337	22.9376	21.7271	30.5439	26.4996	35.6269	37.4051	64.766	45.8932	248.21	38.1354	43.163	18.6951	39.8311	99.43
VC83_00345	14.4487	42.4885	21.7985	14.2866	28.4704	13.8662	18.7771	10.7675	8.91527	11.2965	11.3798	19.0626	13.1346	25.6295	23.5358	21.8217	19.775	19.4068	18.7539	32.479	10.5665
VC83_00346	141.4	48.77	119.268	149.545	83.11	158.093	96.3718	74.7536	81.7025	61.6961	58.2416	74.642	82.5197	329.707	203.14	54.0492	131.006	73.758	115.022	205.12	190.401
VC83_00347	0	0	0	0	0	0	0	0	0	0	0	0	0	0	0	0	0	0	0	0	0
VC83_00348	0	0	0	0	0	0	0	0	0	0	0	0	0	0	0	0	0	0	0	0	0
VC83_00349	0	0	0	0	0	0	0	0	0	0	0	0	0	0	0	0	0	0	0	0	0
VC83_00350	0	0	0.0296982	0.0299509	0	0.0297559	0	0.0412548	0.0311723	0.043448	0.0319658	0.0684475	0	0	0	0.0306055	0.0288686	0	0.0881843	0.0295264	0
VC83_00351	0	0	0	0	0	0	0	0	0	0	0	0	0	0	0	0	0	0	0	0	0
VC83_00352	0	0	0	0	0	0	0	0	0	0	0	0	0	0	0	0	0	0	0	0	0
VC83_00353	28.0281	27.259	30.0249	33.6349	23.1009	31.3627	24.7437	45.7103	38.2172	44.8383	38.7745	23.7171	35.7871	14.3377	25.9855	17.0778	27.7138	30.925	36.9198	20.8161	28.948
VC83_00354	0	0	0.0296982	0.0299509	0	0	0	0	0	0	0	0	0	0	0	0.0306055	0	0	0	0	0
VC83_00355	46.4937	10.5777	41.8745	53.672	69.8927	65.6414	55.0153	13.4903	14.1834	13.6427	13.6494	8.52171	13.8643	95.1337	59.3201	41.7152	48.9322	24.356	50.5002	75.1447	29.9432
VC83_00356	0	0	0	0	0	0	0	0	0	0	0	0	0	0	0	0	0	0	0	0	0
VC83_00357	555.107	431.522	553.367	528.783	374.895	548.341	421.111	378.141	393.082	387.686	344.303	316.912	325.891	426.44	400.666	460.826	398.733	307.27	424.989	389.601	624.855
VC83_00358	91.9683	124.414	112.705	98.6583	76.7669	106.05	101.461	113.616	99.6266	124.739	128.055	115.026	121.448	103.103	95.4765	98.4883	126.733	121.75	111.171	104.612	110.611
VC83_00359	44.875	48.1181	48.7051	54.8102	69.6862	46.3001	93.3008	59.0768	51.6836	69.3429	63.3242	63.2113	66.5297	40.8595	52.7462	57.4464	59.2383	54.2012	72.9578	47.567	70.3064
VC83_00360	143.048	114.073	135.038	139.362	116.507	145.09	115.09	121.784	107.763	111.27	108.076	93.2255	109.297	118.179	118.206	120.341	111.981	101.444	116.168	107.476	115.909
VC83_00361	101.651	82.103	89.4213	103.001	80.1007	100.128	72.4763	87.7901	87.6253	82.8987	80.1062	75.7029	83.8839	133.347	116.284	57.7831	97.0561	88.3656	74.839	111.019	100.689
VC83_00362	3.2075	3.43701	3.68258	5.93028	3.12732	2.58876	2.92479	4.53802	3.67833	4.56204	3.06871	5.20201	3.26779	11.1379	10.2019	0.703925	7.18827	6.11901	2.35158	5.04901	3.92217
VC83_00364	9.50259	29.2442	15.6213	11.8905	7.52327	7.82579	9.33008	12.0051	9.10231	12.513	10.9962	9.47998	10.7234	14.9839	16.7138	7.835	12.3557	19.7368	11.6697	11.2496	7.49311
VC83_00363	3.08759	13.8962	7.39485	6.34959	4.36645	3.42192	5.46935	4.95057	4.8317	5.43099	6.13743	5.64692	5.55207	5.59972	6.2328	4.4684	7.88112	10.2583	5.79077	5.61001	3.42458
VC83_00365	5.30586	20.0591	11.0477	6.88871	10.0605	6.338	12.0794	8.37472	7.94893	9.12407	9.30204	8.07681	7.58255	7.81499	6.48087	10.2834	7.93886	10.0184	5.87895	6.90918	6.84917
VC83_00366	1.07916	5.06663	2.52435	1.25794	0.885091	1.30926	1.11142	1.19639	0.779307	1.30344	1.18273	0.376461	1.61803	2.64602	2.48071	1.86693	1.58777	1.91969	1.29337	1.50585	0.556129
VC83_00367	0	0	0	0	0	0	0	0	0	0	0	0	0	0	0	0	0	0	0	0	0
VC83_00368	0	0	0	0	0	0	0	0	0	0	0	0	0	0	0	0	0	0	0	0	0
VC83_00369	0	0	0	0	0	0	0	0	0	0	0	0	0	0	0	0	0	0	0	0	0
VC83_00370	0	0	0	0	0	0	0	0	0	0	0	0	0	0	0	0	0	0	0	0	0
VC83_00371	299.496	491.522	383.107	216.515	418.441	375.936	496.951	44.8027	33.3855	57.8727	69.9731	98.5644	73.0018	153.685	112.407	353.218	66.4266	124.75	17.872	56.3659	17.3571
VC83_00372	126.262	80.3253	119.06	112.585	84.0836	135.062	98.3021	109.738	105.892	102.19	98.9021	64.546	100.953	93.8414	102.578	88.1743	95.8148	99.7338	100.824	95.2817	69.721
VC83_00373	38.9996	27.1405	38.875	33.8146	52.4269	50.1684	38.344	24.7941	23.5039	23.0709	23.5907	35.7296	22.0497	36.2751	33.3966	32.1357	36.2589	31.4349	33.3043	34.4868	19.7279
VC83_00374	16.9967	23.4665	19.9572	20.3367	33.3679	23.3584	28.9554	33.7876	28.8967	30.5005	32.7969	43.3957	31.8213	17.1684	21.7063	14.354	31.1781	35.6342	25.6028	21.4952	10.5957
VC83_00375	10.7017	12.4147	12.2951	14.8856	13.5714	17.6155	18.3092	30.4048	24.4702	25.5039	26.4037	12.2179	23.5408	11.261	16.8068	19.0978	21.6514	23.6062	31.9227	19.7532	19.8158
VC83_09582	7.46418	18.1332	13.0078	9.46449	14.3975	9.3731	11.1142	9.90114	10.7233	11.9482	12.7863	10.9858	11.5483	17.476	13.985	26.4431	12.9331	16.8873	9.96482	14.8813	9.30784
VC83_00376	0	0	0	0	0	0	0	0	0	0	0	0	0	0	0	0	0	0	0	0	0
VC83_00377	0	0	0	0	0	0	0	0	0	0	0	0	0	0	0	0	0	0	0	0	0
VC83_00378	0	0	0	0	0	0	0	0	0	0	0	0	0	0	0	0	0	0	0	0	0
VC83_00379	0.0299766	0.207406	0.237586	0.32946	0.206521	0.386826	0.263231	0.165019	0.28055	0.260688	0.383589	0.205343	0.190357	0.461515	0.155045	0.122422	0.40416	0.269956	0.411527	0.41337	0.409779
VC83_00380	213.254	227.346	214.273	192.914	211.979	230.519	199.032	201.241	192.614	167.405	174.629	155.513	174.303	171.13	189.961	200.007	188.079	220.224	193.388	154.984	81.1948
VC83_00381	20.3541	25.185	17.7892	19.0488	22.3338	17.1989	20.1518	15.4705	15.9914	15.033	13.6814	1.67696	13.2298	12.3378	12.0005	16.2821	10.5082	12.9579	8.84782	14.9699	4.53684
VC83_00382	51.8296	60.1477	45.6165	45.1959	28.5589	46.7167	32.6114	15.2643	14.9939	19.4647	19.659	26.2496	20.8441	46.0592	33.8307	44.1025	31.2358	33.4146	22.9573	31.5047	25.9917
VC83_00383	0.839345	0.5037	0.564266	0.628969	1.09161	0.624873	0.497214	1.32015	0.966341	0.651719	0.927008	1.47162	0.729701	0.79996	0.558161	0.33666	0.837188	1.16981	0.852448	0.885792	0.439049
VC83_00384	0.449649	0.237035	0.445473	0.718822	0.236024	0.208291	0.380223	0.660076	0.467584	0.825511	0.351624	0.171119	0.285535	0.338445	0.496143	0.122422	0.40416	0.449927	0.382132	0.265738	0.321969
VC83_00385	1.82857	1.18518	0.980041	3.2946	1.18012	0.446338	1.16992	1.2789	0.779307	0.912407	0.990939	0.992489	0.729701	0.584586	1.48843	0.0306055	1.70325	0.899854	1.52853	1.06295	0.819559
VC83_00386	4.40656	2.19257	3.41529	7.30802	1.41615	2.94583	2.19359	8.33346	7.04493	6.12616	5.01863	1.84808	4.34648	1.69222	4.74437	0.33666	5.45616	4.2893	5.0265	3.36601	2.22452
VC83_00387	16.727	15.6443	14.8491	27.4051	6.37265	12.7058	12.6643	35.6029	32.3257	30.9349	30.1757	22.4166	26.1423	13.1378	23.0396	7.55955	32.0152	23.3362	24.0155	17.6863	15.6009
VC83_00388	48.5921	45.333	44.6364	50.9166	23.6319	53.5308	42.5849	59.4481	67.3009	56.6561	67.8953	24.2646	59.2961	40.3364	39.5054	40.8277	53.8687	61.7	70.2535	58.167	45.427
VC83_00389	20.3241	42.0441	27.5599	17.3715	21.0652	24.0725	21.5557	12.2939	10.5674	13.5992	16.8779	7.495	15.5141	32.0907	24.125	28.6467	19.2265	22.1664	12.7867	23.3849	15.6887
VC83_00390	41.2778	45.1256	43.0624	42.8598	23.4549	45.2289	33.4596	46.8242	48.3482	48.1838	48.588	27.5501	47.2085	26.9217	32.9935	17.5063	39.7809	42.1132	45.5031	32.6562	37.407
VC83_00391	65.0792	71.4661	71.6618	70.2948	67.5914	70.4321	65.3105	66.5027	67.3633	70.6898	70.964	66.2914	69.0043	61.1969	69.8011	71.678	68.0143	64.6995	61.9053	56.6316	50.959
VC83_00392	9.29275	4.14811	7.36516	9.31473	4.51396	7.02238	5.14763	8.41597	9.7881	8.4289	7.89555	5.88649	9.35921	4.61515	5.73665	8.47771	9.84418	4.9192	9.37693	6.87965	7.61019
VC83_00393	0.659486	0.799993	0.801852	1.5275	0.383539	0.773652	0.263231	1.11388	0.810479	0.651719	0.799144	1.60852	0.285535	0.861495	0.682197	0.214238	1.12587	0.809868	0.676079	0.531475	0.673209
VC83_00394	25.9298	31.4664	30.9158	31.2388	28.3229	31.2139	28.3412	37.9956	38.186	32.8901	34.8107	24.0593	35.4381	18.3375	24.9312	16.4657	27.9448	29.0653	33.2749	25.8946	17.4449
VC83_00395	136.544	101.984	124.643	134.39	130.138	168.418	114.769	107.675	111.192	101.799	116.164	79.2964	112.247	92.0877	117.276	90.5921	119.891	117.911	146.121	105.941	79.0289
VC83_00396	1.07916	0.325923	1.03944	0.928478	0.67857	0.773652	0.701949	0.412548	0.436412	0.130344	0.543418	0.205343	0.222083	0.615354	0.713206	0.33666	0.635109	0.239961	0.793658	0.826739	0.936638
VC83_00397	25.63	27.9405	27.8569	25.8476	14.9285	27.5242	21.9652	15.9243	11.9078	17.2054	16.2066	12.2521	18.9088	25.4756	17.1169	20.6893	20.3523	15.5375	16.6668	17.8635	33.3677
VC83_00398	8.96301	11.4666	9.8895	10.9321	6.07762	9.78968	7.83843	11.3038	12.4689	11.0792	12.5945	3.35393	11.8973	9.90719	7.38013	6.1517	9.49776	12.268	12.2282	9.80276	8.78098
VC83_00399	56.8057	70.3698	74.0079	72.9005	65.6737	71.9794	73.7339	90.4717	78.3359	85.6359	79.1792	76.5928	79.3153	44.5208	63.4753	110.271	88.8575	72.5882	100.559	64.9581	64.7451
VC83_00400	1.73864	4.26663	2.70254	3.68396	0.708073	1.60682	1.02368	2.39278	2.08854	2.43309	2.04581	3.69617	2.76017	4.36901	3.62805	2.14238	3.26215	2.21964	1.99884	2.45069	9.95178
VC83_00401	32.7944	49.9551	44.3394	49.5987	24.045	37.1948	33.1671	26.5268	29.676	26.2426	34.8107	33.95	27.9825	25.5679	23.7839	23.3826	30.2543	36.5941	26.6904	25.8651	31.5237
VC83_00402	86.8423	155.228	124.911	137.385	95.6488	93.3739	131.089	106.974	96.447	110.923	116.515	86.3465	104.728	72.2733	75.9409	93.2548	94.1693	98.1141	96.4148	78.4221	119.421
VC83_00403	90.4694	58.1921	70.2066	111.897	26.4052	99.9499	57.0041	98.5164	107.607	87.8083	108.332	35.9349	105.109	81.4421	61.4597	35.992	75.9821	106.153	97.6788	86.5714	74.7262
VC83_00404	24.311	38.4886	28.0054	25.608	12.8928	19.1628	15.2381	14.893	19.5762	16.684	19.2114	14.1002	22.7476	28.6755	22.1714	13.1909	12.731	19.1969	6.40806	20.8161	16.5961
VC83_00405	46.164	31.5257	43.3594	46.8133	32.4238	55.4054	25.4749	31.2299	31.0476	33.1942	31.742	35.9349	30.5205	42.6748	38.5441	31.0033	39.983	34.6744	39.389	44.5553	56.6959
VC83_00406	0.0899299	0.148147	0	0.0898527	0	0.0297559	0.146239	0.123764	0.0623446	0.0868959	0.0319658	0.239566	0.0634523	0.153838	0.0620179	0	0.0577371	0.179971	0.0293948	0.118106	0.17562
VC83_00407	0.0599532	0.148147	0.148491	0.389362	0.177018	0.238047	0.175487	0.288783	0.124689	0.043448	0.22376	0.239566	0.0634523	0.307677	0.186054	0	0	0.239961	0.0881843	0	0.20489
VC83_00408	0	0	0	0.0299509	0	0	0	0	0	0	0	0	0	0	0	0	0.0288686	0	0	0	0
VC83_00409	5.0061	13.9258	8.01852	11.2615	5.42856	6.04044	5.79108	6.97205	7.04493	8.08132	8.15127	9.30886	6.50386	30.7369	18.2953	4.00931	15.589	12.6279	6.23169	19.6351	13.6983
VC83_00410	23.6815	22.9628	22.3925	38.0976	5.36955	21.5135	11.6992	9.36483	10.848	9.34131	11.8593	20.808	12.2146	22.645	14.6982	7.37591	12.5001	21.0866	6.7314	14.527	6.38085
VC83_00411	229.021	166.073	171.715	230.412	40.6552	185.171	107.047	119.556	133.168	127.78	133.169	77.5852	133.662	169.776	143.106	50.9275	101.762	147.966	91.1825	110.488	73.1163
VC83_00412	463.918	443.285	550.635	540.075	949.23	629.872	746.406	849.642	844.363	907.106	785.975	1592.5	741.852	298.293	588.053	814.258	770.011	811.788	645.626	531.534	179.893
VC83_00413	323.837	512.766	392.105	355.787	355.364	315.085	349.922	516.138	480.053	534.671	475.267	590.394	446.101	330.014	364.2	406.043	423.646	416.002	397.711	349.091	386.275
VC83_00414	140.86	91.7622	113.952	148.646	44.1955	122.832	66.8607	74.1348	81.3596	64.2161	63.0045	35.4216	65.102	94.7337	64.2815	42.4804	65.0698	55.0411	58.084	59.4366	83.1266
VC83_00415	3.53724	7.55549	4.84081	6.5293	6.93321	4.87996	8.10166	5.52814	5.7357	5.73513	8.59879	5.81804	6.94802	7.29194	7.07004	18.0878	6.23561	8.18867	4.82074	7.26349	7.20041
VC83_00416	0	0	0.0593964	0	0.029503	0	0.0584958	0	0.0311723	0	0.0319658	0.0342238	0	0	0.0310089	0	0.0288686	0.119981	0	0	0
VC83_00417	10.6717	13.8369	12.5029	10.0635	7.19874	10.0575	5.32312	19.596	16.8019	13.2951	13.7773	31.1436	15.3872	18.0299	19.4116	4.65203	13.9435	10.6183	5.55561	12.5192	6.46866
VC83_00418	0	0	0	0	0	0	0	0	0	0	0	0	0	0	0	0	0	0	0	0	0
VC83_00419	0	0	0	0	0	0	0	0	0	0	0	0	0	0	0	0	0	0	0	0	0
VC83_00420	29072	31671.7	27190.8	13917.4	12351	19755.1	24611.1	24185	27321.8	24535.7	28777.3	29887	31888.2	34719.2	31281.8	2016.1	18891	16071.6	7688.99	16374.2	8356.51
VC83_00421	32.4647	50.4292	36.7961	44.3873	35.5216	34.4275	41.9122	69.308	51.5589	47.7928	72.9139	54.7238	62.6274	25.3833	31.5361	19.5569	33.6896	54.2612	33.51	30.7665	28.304
VC83_00422	59.2638	53.9551	53.7538	69.6059	42.9564	65.7307	56.1852	80.323	55.4555	54.1362	75.0556	79.6045	58.0271	50.059	48.684	32.2888	46.7671	60.1702	52.6166	56.7497	54.5592
VC83_00423	2.48806	3.85182	2.58374	3.32455	1.71118	3.09461	3.62674	3.58916	3.7095	2.51998	5.65794	13.1077	3.3947	3.07677	3.22493	1.28543	2.94459	3.35945	2.05763	3.66127	4.24414
VC83_00424	3.83701	3.99997	4.27654	4.19313	2.59627	5.0585	3.27576	5.6519	5.98508	4.21445	5.27435	6.16028	5.13963	3.72289	4.1552	1.6833	6.23561	6.65892	5.23227	4.98996	2.66357
VC83_00425	0	0	0	0	0	0	0	0	0	0	0	0	0	0	0	0	0	0	0	0	0
VC83_00426	19.7846	21.6591	19.2444	25.9075	16.5217	20.2935	27.9025	17.9871	17.6747	18.1178	26.9152	12.9024	20.4951	20.399	17.6751	18.6693	18.6491	17.9971	24.8092	21.4657	25.8161
VC83_00427	9.89229	37.8071	19.2147	12.5494	4.92701	8.71847	11.2897	8.95228	6.45266	8.86338	11.5396	6.50251	9.61302	11.4456	8.58948	4.95808	8.40075	10.0484	6.76079	9.21223	6.58574
VC83_00429	104.558	64.681	82.3531	124.416	49.2996	113.519	87.9191	105.076	118.985	119.178	134.416	28.6795	125.636	128.055	81.2124	116.546	134.758	122.77	245.623	181.528	160.868
VC83_00430	3.38736	0.444441	1.15823	12.5794	2.06521	1.24975	3.04178	0.165019	1.58979	2.38964	0.383589	0.27379	0.888332	3.9075	0.806232	5.14172	0.519634	0.419932	0.352737	0.442896	3.13188
VC83_00431	48.5921	31.496	42.9139	43.908	84.8212	40.706	80.0515	23.804	24.1897	38.799	35.6418	31.2121	39.848	75.1347	42.2342	235.417	32.4194	53.9912	23.6334	46.0021	43.5537
VC83_00432	36.5415	36.6812	36.707	48.79	15.1351	40.1704	27.5808	35.0253	32.1074	39.7549	40.4047	18.0359	35.9457	29.5677	24.9312	66.9341	37.4714	43.4629	42.0639	35.1069	29.4456
VC83_00433	73.9823	136.591	97.1131	97.2506	39.4456	65.1653	45.9777	63.8624	61.5652	63.6947	70.3247	81.2814	60.7873	104.087	87.2902	23.9029	67.9566	73.4881	45.5031	53.3247	53.2713
VC83_00434	13.3396	32.3257	20.759	16.0836	11.2112	14.2828	13.454	13.6141	11.1285	18.2916	16.1747	13.5526	17.1638	24.0603	23.6288	11.9973	17.35	17.9371	9.17116	17.5387	16.4497
VC83_00435	11.6909	24.9479	14.7897	14.2866	8.61488	10.6824	9.00835	17.4508	16.4278	16.1626	17.8049	18.6519	15.0699	21.4758	22.6365	7.77378	21.6226	18.717	12.1106	22.2334	19.6694
VC83_00436	68.4067	61.481	76.1759	69.4861	77.9765	79.1803	79.525	72.1133	63.0615	71.7326	65.2102	62.0477	74.9371	78.0884	70.7934	79.5436	67.4947	78.8272	76.2206	87.8705	87.4586
VC83_00437	126.142	108.295	119.238	153.139	229.416	132.741	173.645	148.641	162.563	135.297	135.311	150.242	115.451	72.7656	109.4	55.4877	136.375	142.957	153.411	109.986	55.73
VC83_00438	26.889	21.5702	24.0852	26.9858	15.6956	25.8876	19.1574	18.3584	17.0824	21.7674	17.9967	30.6645	22.9697	38.7673	34.699	10.6201	29.5614	31.7348	25.7792	34.4868	35.0947
VC83_00439	262.355	165.065	220.866	297.742	155.333	272.385	192.012	176.735	201.466	173.531	204.165	157.155	194.259	200.205	206.52	80.7984	213.627	200.008	237.48	229.243	273.762
VC83_00440	45.4446	38.2219	43.4782	49.2093	20.4751	36.3022	28.6629	19.5548	25.0002	22.5929	24.2301	15.2296	25.7933	40.4287	33.4897	16.4351	23.9609	26.7257	22.1342	29.3197	56.0519
VC83_00441	27.4586	32.2368	30.3813	30.3403	20.2981	28.5061	21.6434	26.5681	20.6049	23.1143	26.18	22.2112	28.3949	31.8138	28.6212	25.5249	29.3305	26.6657	18.5481	24.625	19.3182
VC83_00442	88.0114	90.2511	95.7767	85.6896	77.8585	112.626	79.8467	64.8112	62.968	63.043	72.5303	63.6904	67.196	106.764	84.5614	104.671	72.489	90.3453	73.6045	79.987	58.8033
VC83_00443	11.7808	6.07402	10.1865	11.0519	8.08383	13.1223	6.99024	5.11559	5.08108	6.29995	5.43418	9.03507	6.56731	14.83	12.1245	4.77445	11.3453	7.67875	7.99537	14.1136	19.6109
VC83_00444	248.326	1978.27	862.139	318.528	842.105	326.749	1134.76	199.302	150.593	350.364	338.741	279.129	489.154	679.258	267.762	544.104	210.481	571.437	492.392	451.075	1688.35
VC83_00445	13.7593	65.6883	33.1135	15.9938	37.0558	24.9354	67.3286	5.98194	5.92273	6.77788	9.55777	8.72706	10.3427	41.7517	9.42672	20.016	8.34302	17.0072	23.9861	17.952	161.043
VC83_00446	8.54334	39.4367	20.2839	9.07513	11.2702	8.45066	14.7117	11.18	7.45017	11.4268	12.4667	11.8756	13.7691	16.2761	14.1091	15.6088	12.7022	18.417	9.70027	11.1905	18.2059
VC83_00448	65.8287	81.0067	83.6302	72.7807	97.9501	95.6056	91.5166	89.0278	74.6576	90.2414	82.9512	63.7931	85.7875	73.1656	73.2741	103.202	71.0744	87.4058	76.8379	69.6232	54.5885
VC83_00447	0	0	0	0	0	0	0	0	0	0	0	0	0	0	0	0	0	0	0	0	0
VC83_00449	89.0006	76.0883	89.0649	101.354	73.315	103.045	80.4609	141.875	126.653	136.948	119.328	68.6871	121.257	79.6268	111.539	42.2967	101.415	115.001	110.671	99.9468	71.3309
VC83_00450	46.194	26.8739	45.2007	49.5688	56.1148	60.1961	54.6058	62.7897	63.8408	61.392	58.4015	32.889	55.3304	23.445	38.3891	22.495	45.0927	58.5805	56.3497	40.2445	27.2796
VC83_09583	7.10446	11.6147	8.76097	14.047	5.66458	6.90336	5.20612	12.3764	11.5026	9.94958	10.293	14.6478	8.21707	10.5533	11.4733	4.4684	9.81531	10.1384	7.58385	7.44065	6.84917
VC83_00451	0	0	0	0	0	0	0	0	0	0	0	0	0	0	0	0	0	0	0	0	0
VC83_00452	128.15	127.732	136.849	129.987	143.945	151.963	129.129	130.2	136.503	123.349	153.02	119.167	147.4	150.085	131.509	76.6667	135.711	149.796	110.759	116.334	99.8983
VC83_00453	313.795	68.9772	231.587	273.661	67.2669	327.047	62.766	84.9023	89.4956	84.5932	78.9235	129.64	83.5984	393.457	327.113	159.21	287.444	95.6545	145.739	261.84	323.14
VC83_00454	8.27355	12.6517	10.0677	11.7707	9.67699	9.10529	8.21866	9.24107	8.97762	8.38546	8.69469	17.5568	10.0572	11.0148	10.9772	5.14172	10.7968	12.9579	6.31987	7.4997	4.53684
VC83_00455	29.7068	34.2219	36.1724	36.2706	41.5403	35.7368	35.7702	38.3257	32.6062	33.1508	32.2535	28.4057	34.7084	23.3527	32.9315	20.6281	28.2335	31.6449	27.4841	24.4183	13.991
VC83_00456	14.6286	27.8813	21.5312	21.325	24.753	17.3179	25.3872	29.7859	25.9977	28.7625	30.783	17.591	28.7439	13.8147	18.0472	16.5575	21.7092	32.3647	21.0172	18.3949	13.4934
VC83_00457	21.0136	37.2738	29.5497	27.1954	29.7391	29.369	31.617	37.4593	36.4404	36.9742	39.254	33.3339	39.9432	16.7069	22.5125	26.5349	31.8998	41.8732	37.4195	26.8395	17.2985
VC83_00458	73.5027	87.3771	81.2246	89.5233	80.1302	76.1452	73.2952	108.748	106.765	93.7607	93.7237	84.6696	87.7228	61.6584	86.0498	63.2309	93.5342	94.8746	81.4823	83.4711	56.9008
VC83_00459	971.602	974.214	1145.4	1239.43	2379.66	1344.49	1781.08	1711.87	1695.34	1772.42	1755.94	2547	1590.88	513.236	1111.08	2750.24	1557.4	1651.68	1586.82	1080.08	331.365
VC83_00460	263.764	603.373	356.616	264.437	719.667	280.36	600.488	334.246	331.829	394.377	392.54	375.263	396.608	252.357	266.925	648.53	346.278	400.165	380.633	310.618	177.844
VC83_00461	45.4446	44.7996	46.6262	44.1177	39.357	50.5552	41.4443	38.0781	31.9828	40.8845	41.076	29.2271	44.4483	42.5825	43.2265	29.4424	44.9195	44.1828	43.4454	41.2484	37.9924
VC83_00462	20.1443	19.348	20.1651	18.8691	22.6583	21.2754	20.532	21.9475	22.8181	25.1564	23.335	18.207	21.0979	18.8298	20.0628	15.2721	25.1734	19.8568	19.3417	22.2924	19.2011
VC83_00463	692.31	826.838	738.327	589.314	580.413	598.45	465.392	868.33	777.374	756.212	608.724	720.615	692.296	661.751	857.676	834.182	648.33	537.483	587.66	551.022	534.001
VC83_00464	22.9921	27.1701	26.8472	22.3134	38.1179	33.1778	32.1434	28.4245	25.9353	28.1977	26.116	24.1962	30.7109	33.7214	29.7376	46.0306	28.4067	35.7242	24.2507	30.4122	22.3915
VC83_00465	74.5519	66.3106	74.1861	81.1071	37.8819	72.8721	51.4178	58.6643	60.5054	74.687	64.9545	50.3431	69.8927	112.302	75.0106	85.9401	70.0929	70.3086	61.0823	87.0733	95.742
VC83_00466	62.1116	62.3995	60.6437	67.2398	26.5527	54.6615	45.539	81.9732	86.6589	90.2414	82.3119	50.2405	86.8027	87.5341	61.3667	83.9508	73.9324	75.4078	72.8108	72.5759	73.5261
VC83_00467	12.83	14.5184	11.4041	13.6876	5.10402	9.61114	6.31754	7.87966	8.04245	7.3427	8.02341	4.1753	7.74118	13.0147	9.61277	7.34531	8.25641	7.61876	8.70085	8.9465	15.074
VC83_00468	12.0206	13.6295	11.2853	14.8257	5.8711	10.7419	7.51671	9.5711	7.29431	8.12477	7.0964	11.3623	7.42392	14.7993	11.1632	7.3147	10.768	9.47846	11.0524	13.966	17.6498
VC83_00469	0.209836	0.385182	0.32668	0.299509	0.118012	0.238047	0.40947	0.0825095	0.249378	0.260688	0.447521	0.27379	0.222083	0.861495	0.58917	0	0.461897	0.269956	0.146974	0.236211	0.439049
VC83_00470	1.52881	3.46664	1.84129	1.16809	1.85869	1.93413	2.0181	1.52643	0.997513	1.39033	1.40649	1.09516	1.71321	3.75366	2.7598	1.62209	3.17554	2.93952	2.17521	3.60222	4.15633
VC83_00471	9.71243	11.0814	10.4835	11.9804	3.8649	7.76628	5.99582	9.19981	7.54369	7.82063	7.32016	6.26295	7.58255	9.63029	7.50416	4.4684	7.13054	7.22883	5.64379	6.52533	6.43939
VC83_00472	0.869322	2.42961	1.30672	1.73715	1.85869	0.981943	2.77855	1.44392	1.65213	1.25999	3.03675	1.67696	1.55458	1.07687	1.20935	1.04059	1.12587	1.97968	1.7049	0.885792	0.673209
VC83_00473	2.36815	2.87405	2.34616	2.93519	1.77018	1.84486	3.04178	3.4654	3.11723	2.91101	2.4294	2.8748	2.98226	1.81529	3.03888	0.367265	1.29909	2.93952	1.73429	2.5688	4.1856
VC83_00474	7.07448	10.6369	7.18697	9.79395	6.63818	8.06384	6.2883	10.1074	9.53872	11.3399	9.6217	7.66612	9.8351	9.69182	9.89185	5.75382	8.74718	8.48862	8.4069	9.03508	11.3275
VC83_09584	0.449649	0.385182	0.564266	0.419313	0.0590061	0.267803	0.350975	0.247529	0.467584	0.477928	0.0639316	0.54758	0.126905	0.39998	0.124036	0.153027	0.721714	0.359942	0.352737	0.206685	0.351239
VC83_00475	45.4146	48.4144	46.448	48.191	61.4843	50.3767	56.9164	50.7021	47.5377	47.8362	46.734	50.4116	43.5917	36.4905	42.6373	40.7665	45.7855	51.9216	49.1774	46.7993	59.3009
VC83_00476	84.5341	109.184	98.0635	96.6815	124.591	102.539	107.574	55.8177	64.6513	53.441	66.5847	126.32	67.1008	88.4571	69.8631	108.221	97.1139	101.863	90.9768	88.5792	38.9876
VC83_00477	18.7054	24.4442	21.5015	24.0805	22.3338	25.5603	23.4861	30.5285	33.9466	31.3694	35.8336	41.8557	32.6462	13.1378	17.0239	17.6287	26.9344	33.0846	39.5653	22.8239	25.2014
VC83_00478	21.8829	79.1105	34.6578	30.6697	13.1288	22.4954	31.0028	32.7563	28.1486	35.6273	50.5699	19.4733	41.1488	26.4294	17.5821	25.2189	18.4759	34.3144	29.189	20.137	54.3543
VC83_00479	142.689	215.939	156.599	183.599	119.812	119.083	192.363	199.756	229.272	247.393	253.904	152.467	257.236	202.851	162.611	78.503	157.709	196.468	233.453	196.587	230.413
VC83_00480	32.4347	42.6071	36.8852	36.5102	33.2499	37.9387	42.9359	56.0652	45.418	56.2217	69.7174	47.2288	65.102	36.552	32.2183	26.5349	41.513	58.3705	48.2662	43.2266	54.0616
VC83_00482	41.1279	41.9848	47.1014	41.5719	63.1955	53.9176	57.1211	54.4563	55.0814	43.7955	49.8027	78.4408	57.1388	53.6588	48.436	29.3506	59.1228	58.0706	48.178	48.8367	22.0403
VC83_00483	84.8039	93.3326	84.4914	85.0007	90.5153	89.952	94.9971	76.9401	75.0628	73.036	78.1563	76.9692	70.1782	100.364	90.36	123.799	90.6762	83.0865	91.888	87.1324	72.5602
VC83_00484	45.2647	83.6734	65.0985	60.2313	77.652	62.6361	75.1086	54.9513	49.5639	55.5265	63.4521	83.4033	61.6439	66.4274	58.2038	36.849	69.0536	78.5572	56.291	69.4756	45.5733
VC83_00485	27.3387	45.2441	37.1228	41.512	78.065	38.147	90.4052	43.4825	34.383	44.4473	48.9716	31.965	47.2402	30.3062	29.4585	47.316	40.3871	49.7919	54.9094	33.5715	22.9476
VC83_00486	6.56488	11.7925	9.35494	10.1534	7.43476	8.09359	9.73955	16.0894	13.5911	16.9013	14.7362	15.0927	16.561	7.44578	11.4113	5.69261	13.1641	14.5176	10.4645	11.3381	82.6291
VC83_00487	11.2712	9.54066	12.2951	10.8422	10.2966	14.8482	9.53481	11.7989	14.0899	10.2537	11.9872	11.3281	9.26403	6.30738	8.40342	10.8343	11.2876	10.8582	12.0812	10.8952	13.2886
VC83_00488	47.3631	33.5701	45.5868	54.6005	46.0247	59.3927	39.9526	51.3209	44.7634	43.1438	42.067	59.4809	44.3849	40.5826	52.6842	39.0526	54.2729	37.2539	56.1734	43.2857	42.8805
VC83_00489	63.5804	59.5847	59.0103	58.4941	79.2156	72.4853	63.6434	51.4034	54.3645	53.1803	51.2092	58.5911	50.1907	52.5204	51.3508	88.8782	57.0443	59.3604	52.2639	46.3269	34.9483
VC83_00490	12.0506	13.3925	13.4236	12.789	13.3354	13.3009	9.47631	23.2677	21.1036	19.7254	19.4672	15.8114	17.3859	8.64572	11.3803	6.45775	15.5602	17.8471	12.3752	10.6	7.58092
VC83_00491	33.1841	36.5627	37.6573	39.0859	32.2763	39.5158	27.4053	40.5122	40.4304	35.5839	39.3499	42.677	33.7566	29.7524	34.792	17.1697	39.9541	42.4731	37.0962	35.3431	32.4896
VC83_00492	210.346	169.687	192.504	201.06	198.496	230.519	160.717	190.597	194.141	167.101	183.803	134.568	166.816	123.932	158.921	97.8456	156.699	198.058	165.992	132.013	61.7303
VC83_00493	9.11289	10.8147	11.8496	10.7224	11.8602	14.7292	12.6643	6.68327	8.97762	7.25581	9.17418	8.62439	7.83636	10.1533	9.45773	19.159	10.7391	11.0382	12.9631	12.9916	9.27857
VC83_00494	34.593	31.7034	32.7274	27.1954	31.0667	37.3139	30.6225	37.6243	35.6299	33.6287	35.3222	31.0752	32.9317	27.0756	28.9934	25.0659	28.782	29.7852	30.0708	26.9281	29.7675
VC83_00495	708.168	821.593	740.852	623.818	1245.71	801.98	1103.2	674.515	550.565	704.769	645.453	699.602	672.499	533.296	633.885	2021.43	737.217	721.233	742.688	657.907	344.302
VC83_00497	100.092	76.029	90.431	84.4616	108.896	112.626	89.8203	74.5061	69.483	64.4768	71.891	78.1671	63.6744	66.2121	69.5841	135.184	83.5456	66.6192	75.8679	67.0249	36.5874
VC83_00498	23.5017	50.0737	32.5195	29.8311	23.6909	23.4774	25.4457	36.7992	35.5052	34.4542	35.2263	29.1929	30.1716	26.6756	25.7994	29.8709	30.1099	32.0948	25.6616	27.6072	25.6405
VC83_00499	57.7949	59.4958	61.8911	60.1414	51.3058	65.7902	43.9011	69.3493	62.6875	62.8692	55.5885	74.5393	56.5042	47.0746	59.1961	45.3879	62.8469	60.2002	52.0287	54.7124	51.0761
VC83_00500	73.5926	113.658	97.7962	76.3449	77.711	83.7925	86.1058	83.3759	92.0517	101.581	98.2308	67.0443	86.2951	73.9655	81.5535	50.2848	88.4244	93.0149	75.7503	85.3608	58.1008
VC83_00501	14.9583	18.4295	21.2639	21.0555	19.2065	23.894	22.8718	19.8435	19.7632	20.5509	20.6819	27.2763	21.2248	14.7685	9.64378	16.986	18.2449	21.8065	22.1342	16.6234	25.0843
VC83_00502	83.6348	45.57	73.2061	91.2005	56.8818	96.0817	58.4665	67.204	71.8833	65.2154	59.6801	44.7989	62.088	45.5977	66.5762	27.4225	88.5399	60.5302	102.441	64.6628	41.6511
VC83_00503	112.023	149.451	122.149	129.148	110.223	111.793	98.7116	121.413	110.537	114.051	108.396	113.726	105.521	97.6874	109.431	84.471	101.242	103.663	97.1497	89.8193	94.6005
VC83_00504	62.0216	101.095	77.0669	63.8553	109.014	77.9604	83.5905	56.519	57.4193	65.2154	68.9502	109.927	62.9129	75.8116	71.7547	85.8177	80.4278	93.1649	79.2776	74.8199	66.5599
VC83_00505	30.9659	60.0588	37.2713	38.6367	52.8989	27.9705	36.9401	33.1688	33.3855	27.7198	27.1389	21.2872	26.3961	27.5678	30.8539	21.1178	26.2704	28.8853	23.0749	20.2256	13.0251
VC83_00506	84.5041	61.1551	90.3123	103.99	52.3089	77.1272	58.525	90.1004	95.8236	81.2911	81.8324	87.4075	66.8152	43.5363	78.8867	29.32	92.5238	72.7382	78.8073	62.3007	43.8464
VC83_00507	152.011	116.947	144.155	169.882	159.877	168.894	151.329	207.429	213.125	200.643	202.759	178.99	195.655	94.7337	143.075	71.1577	173.644	183.18	188.509	136.796	85.9073
VC83_00508	98.2933	117.481	112.913	107.524	104.5	101.557	101.315	95.1747	98.4421	98.0186	94.8744	147.436	92.6403	122.148	117.617	118.78	123.355	100.694	78.1313	91.6204	49.7882
VC83_00509	19.1551	24.1776	22.8676	19.3782	27.6148	24.7569	23.3398	23.5565	25.156	25.0695	24.5497	16.7012	28.8391	20.0913	19.0085	16.7718	19.2265	23.3962	18.5775	17.7454	31.3481
VC83_00510	16.637	25.985	23.4319	16.503	32.4828	21.3052	28.4289	11.0563	10.1933	13.8164	15.0239	16.5301	14.9747	21.4143	19.2255	34.4617	18.7357	17.9971	14.5798	18.3654	21.25
VC83_00511	9.50259	10.7851	12.6217	13.2982	19.59	13.2711	16.7883	16.6669	17.9241	17.1619	17.1337	16.0852	13.4202	4.98436	9.61277	15.3027	13.1929	16.8573	18.3129	10.1571	11.5324
VC83_00512	127.82	99.0214	113.804	107.584	132.882	146.934	138.284	133.5	121.541	102.407	112.264	82.753	124.906	119.532	105.244	155.965	111.057	136.718	144.181	123.657	77.2434
VC83_00513	41.1579	43.9404	47.2796	37.3787	63.9626	50.823	61.7715	47.9793	43.61	53.3975	47.1495	50.5143	49.9369	47.2592	48.2189	92.3979	53.5801	54.4112	51.8523	50.4016	47.2417
VC83_00514	9.44264	16.8888	13.3939	16.3232	13.5714	11.2477	13.337	15.7181	13.1547	16.1626	15.0239	11.9441	14.5623	18.2452	15.9696	28.7691	15.8777	13.2578	9.61208	14.3498	11.1518
VC83_00515	15.408	16.7702	16.9874	23.4216	12.5093	17.9725	11.4067	12.9127	16.0849	13.5123	14.4805	13.5526	11.7704	12.0609	16.1867	2.57086	15.1849	16.1674	17.2547	13.5821	12.6153
VC83_00516	74.9116	80.4734	78.4924	80.4482	54.8756	70.0751	63.7604	77.6002	66.8334	70.2119	74.6401	93.4308	65.6097	63.7814	66.018	64.9754	74.1345	68.5989	62.3463	67.1725	70.0723
VC83_00517	5.18596	5.92588	4.60322	5.63077	2.68478	2.97559	3.97771	8.6635	6.76438	7.90753	5.8817	4.96244	4.82237	2.89216	2.97686	2.01996	2.88686	4.49927	3.76253	3.98606	5.61983
VC83_00518	8.27355	9.7777	9.05795	9.9437	8.43787	7.11165	9.21308	11.5926	11.9702	10.0799	11.1241	8.41904	8.69296	4.64592	6.04674	3.39721	8.97812	9.71842	8.20114	6.73202	4.91735
VC83_00519	52.549	55.4366	57.1097	55.7386	30.8602	44.366	41.766	56.684	51.933	54.9182	49.3552	28.3373	42.9255	44.7054	44.9319	46.7651	39.1458	44.8427	36.038	31.5342	41.856
VC83_00520	162.473	137.48	149.798	174.224	117.334	161.426	170.72	204.83	199.253	210.853	217.815	119.372	209.424	175.899	174.301	181.98	163.973	188.879	182.277	180.406	219.525
VC83_00521	180.189	105.332	126.871	245.687	151.616	126.7	124.216	151.199	169.39	131.256	124.986	85.2856	116.784	107.995	103.012	191.988	116.398	115.001	140.448	102.279	103.235
VC83_00522	86.5725	57.6884	58.5352	138.283	84.0836	62.6956	64.7841	70.9169	87.4071	61.7395	63.1004	76.8323	48.6996	65.2275	53.9555	103.722	71.7673	64.3395	76.4558	68.5012	56.2276
VC83_00523	116.699	191.198	156.213	130.167	156.543	135.211	175.166	107.675	93.3298	115.702	109.355	128.579	108.916	89.0109	103.849	230.306	129.591	130.299	142.741	118.519	87.8098
VC83_00524	1.55878	2.54813	1.90069	2.78543	1.23913	1.66633	1.84262	1.81521	1.58979	1.43378	1.59829	1.60852	1.17387	1.9999	1.95356	0.642714	1.78985	1.79971	1.41095	1.77158	2.92699
VC83_00525	115.05	110.695	104.894	109.411	96.1209	115.988	114.184	150.126	136.753	137.556	147.234	111.398	146.099	110.733	109.772	68.8929	114.002	153.755	137.538	106.177	113.802
VC83_00526	4.91617	5.2444	5.37538	7.93699	5.42856	3.86826	3.68523	7.21958	5.95391	6.16961	6.32922	4.07263	4.94928	4.52285	5.17849	2.66267	4.56123	4.52926	3.9095	3.74985	3.54166
VC83_00527	95.5954	64.8587	94.7373	92.5184	104.5	97.867	86.8662	128.302	125.032	116.918	114.789	73.5468	111.866	75.8423	81.5845	94.5402	84.4117	97.5142	90.4183	77.0344	75.897
VC83_00528	69.5757	50.6366	65.0985	86.7977	76.1768	90.4876	89.1768	114.317	117.332	106.665	113.351	89.2213	106.314	32.3368	71.6617	129.828	108.401	100.544	149.296	88.6973	40.8608
VC83_09585	69.6657	92.1178	80.8979	64.2447	78.124	86.5003	71.7451	58.5405	54.1774	57.221	61.9177	44.5593	66.6566	66.9197	67.8786	54.4471	62.4427	74.028	59.8771	65.1943	61.3205
VC83_00529	126.921	100.71	115.021	121.032	120.52	110.603	81.4261	157.511	149.222	127.867	111.177	126.286	103.395	100.641	127.013	109.812	118.101	103.873	102.353	92.1814	65.8866
VC83_00530	12.1405	18.6369	17.0765	14.7059	7.34625	12.7653	8.83286	15.388	14.3392	14.642	12.8822	13.1077	12.9125	24.6757	21.4272	12.0585	17.9274	13.8877	8.23053	12.2535	19.6694
VC83_00531	163.492	238.161	181.04	143.944	126.125	159.7	160.746	160.77	169.982	172.836	169.227	80.5285	181.727	228.696	218.706	172.829	164.84	194.038	122.076	165.82	86.639
VC83_00532	134.385	53.7181	99.3999	100.785	73.02	128.337	62.8537	77.2289	79.2399	65.4761	68.0871	41.7872	76.0793	113.071	102.392	48.8769	95.6416	68.9288	95.0332	118.017	147.052
VC83_00533	230.61	277.657	262.027	264.736	292.965	249.83	288.53	324.427	312.783	322.862	319.466	257.157	315.358	139.224	206.799	193.304	227.282	339.395	270.873	203.26	134.817
VC83_00534	82.4957	60.118	82.6204	75.4164	66.6473	86.7086	66.7729	46.2053	38.8718	53.6582	40.9482	68.7897	49.1755	84.0881	79.2899	122.085	76.5017	58.5505	59.3186	69.7413	35.5337
VC83_00535	47.3631	62.4587	56.6345	52.6238	65.3787	57.042	62.9707	73.516	56.5465	72.7319	67.4798	26.763	74.7151	35.2905	45.9242	64.2714	46.6227	52.1615	60.5532	38.9158	38.4314
VC83_00536	16.5171	13.4221	15.8588	26.4766	22.9239	14.3126	17.578	34.2827	29.5825	31.717	25.1571	23.3064	24.0484	12.984	20.652	5.72322	22.9794	23.5162	21.7521	13.3164	14.5472
VC83_00537	111.303	86.103	103.439	113.784	128.81	123.308	100.057	115.142	107.981	100.582	96.9522	61.4659	101.651	68.7042	94.7323	58.8849	97.8356	100.694	109.495	80.0165	56.3739
VC83_00538	64.8394	101.214	82.4719	80.5979	93.1411	70.9677	79.8467	85.3974	88.3422	88.1993	86.9789	97.9484	82.0121	90.1493	88.5305	85.5422	86.0572	89.7154	64.4627	78.9536	59.6522
VC83_00539	88.2512	61.2143	97.4101	106.535	77.9765	119.827	74.4359	114.936	114.34	106.621	97.8472	115.026	89.2456	45.1977	88.9956	49.8257	133.402	93.3148	147.709	89.8488	44.3732
VC83_00540	57.4352	55.3477	63.5542	76.3449	69.1551	68.0219	60.9233	70.3806	62.1575	65.7368	64.1553	72.1779	58.0271	49.0129	62.297	73.4531	67.6102	60.0203	65.1682	51.7893	28.3918
VC83_00541	27.1888	16.6813	25.095	25.1588	24.104	29.4285	19.8008	18.4409	14.5886	16.1192	15.9509	16.0167	12.278	17.353	17.5821	29.1976	19.3997	13.7678	15.5498	12.844	7.02479
VC83_00542	50.2108	52.5625	57.2285	49.0895	49.2996	54.1854	41.883	36.5517	36.5027	40.5804	41.108	57.359	40.9267	54.0896	50.6376	48.6627	41.5996	47.5423	31.57	46.2679	30.4407
VC83_00543	38.7897	51.407	49.5366	41.9313	56.3508	57.5181	52.0905	31.3124	36.9391	35.5839	41.6514	44.3198	45.3684	47.5053	49.4282	34.2169	48.759	57.1107	36.9198	50.1949	42.2658
VC83_00544	873.669	832.349	958.629	1017.25	1683.24	1106.71	1426.45	1720.65	1938.01	1824.12	1701.19	1967.56	1539.16	455.023	1097.59	2345.97	1517.85	1542.68	1645.46	1023	316.935
VC83_00545	20.3241	41.1256	29.1636	32.946	24.9891	20.5911	26.3523	38.1194	36.0975	32.8467	33.3723	24.1277	31.3454	19.5067	23.9699	3.51963	23.73	36.3241	21.2818	17.6863	39.6022
VC83_00546	52.8788	60.1773	60.3765	68.5576	61.3073	66.5341	62.4442	73.4747	79.3023	71.0809	74.8639	103.766	64.4992	40.3364	53.7075	26.3513	83.9209	83.5964	76.4851	63.157	50.7834
VC83_00547	31.2956	60.2069	36.5585	33.2455	36.2887	26.9886	30.2423	37.6243	32.8244	37.7128	32.8289	40.1787	35.6602	28.1217	29.2724	23.4438	31.0048	30.745	20.6939	21.2885	19.2011
VC83_00548	30.4263	34.0145	35.43	31.2688	29.9751	35.5285	32.2604	33.9527	31.1411	32.5425	38.3909	18.3097	36.1043	27.8755	28.6523	27.7285	26.4147	30.0851	31.4818	24.8612	25.1136
VC83_00549	10.6117	18.0147	14.8491	14.7059	13.4534	11.1882	10.383	22.1538	17.7682	16.5971	20.0106	35.5927	17.9887	15.3838	19.2255	3.48902	19.3997	21.2965	13.5216	13.4345	13.23
VC83_00550	14.5686	26.9924	21.4421	20.4864	16.1382	14.1043	14.1267	32.22	26.9017	21.0723	26.8832	23.3064	22.7159	19.3836	23.5978	3.3666	22.3731	28.7053	17.3723	15.6785	14.2545
VC83_00551	0	0	0	0	0	0	0	0	0	0	0	0	0	0	0	0	0	0	0	0	0
VC83_00552	10.252	20.3554	16.4231	11.7108	23.5434	14.5506	19.3621	9.5711	9.66341	9.68889	10.4848	14.3398	12.7539	16.6145	12.8067	19.3426	15.3003	17.2472	13.6392	15.649	9.04441
VC83_00553	117.688	134.695	124.376	103.391	201.801	143.721	185.636	101.363	98.5356	110.966	106.638	112.322	111.676	91.257	90.143	230.367	130.515	126.309	163.494	122.269	69.9552
VC83_00554	106.957	88.8289	95.7767	107.164	91.2234	110.484	96.401	135.233	120.917	117.179	116.164	69.4058	120.274	82.3036	105.865	77.7991	108.459	111.192	129.69	93.7463	63.0475
VC83_00555	195.837	253.45	238.774	231.61	294.234	265.095	295.199	270.054	272.789	251.173	281.938	258.458	260.757	175.222	220.505	384.864	278.639	297.282	307.205	240.729	183.874
VC83_00556	284.448	286.664	302.476	301.186	474.881	350.732	398.853	340.723	314.996	285.974	303.291	251.065	292.261	174.268	231.265	338.649	306.382	292.932	349.357	230.217	122.612
VC83_00557	59.0839	74.6068	66.9992	69.6359	51.6008	55.6732	64.3746	107.427	103.398	93.9779	89.4402	42.1979	92.1644	60.4893	80.4682	28.31	83.7188	89.7454	92.5935	64.7514	67.0282
VC83_00558	32.8244	42.2515	36.2318	29.262	39.5341	31.4817	52.7632	19.8023	19.4515	25.6343	27.9701	21.7321	28.5218	41.5056	28.5282	51.662	31.2358	30.565	28.8069	31.2094	32.4018
VC83_00559	3.98689	5.80736	3.94986	3.59411	2.62577	2.82681	3.77298	2.35152	1.96385	2.1724	2.14171	1.54007	1.68149	1.9999	1.51944	1.83633	1.41456	2.09966	1.55792	1.29916	2.22452
VC83_00560	102.67	110.014	112.616	118.995	121.493	134.735	117.138	58.5818	65.5241	59.7844	65.3061	83.3348	61.517	110.579	99.5387	101.763	102.339	99.4338	83.3047	120.704	91.5564
VC83_00561	56.9256	25.7479	53.1598	72.1817	57.8849	65.4629	70.7506	33.2101	30.58	36.9742	34.3632	18.1386	32.2655	85.2265	50.0174	85.8789	52.1366	37.3439	54.2333	70.0071	181.883
VC83_00562	3.56722	5.59995	4.9893	5.54092	3.39285	4.79069	3.36351	6.35323	5.57984	6.60409	5.91367	11.02	4.72719	3.63059	5.45757	0.795742	6.12014	5.42912	3.58616	2.95264	3.13188
VC83_00563	9.53257	13.6591	10.038	12.5494	10.5621	9.58139	10.4707	12.5414	13.9964	11.4703	12.7224	15.9825	10.4062	7.32271	11.1632	2.63207	13.1063	12.148	7.93658	7.05681	6.17596
VC83_00564	255.521	215.228	235.566	323.051	158.048	248.432	224.478	484.702	427.216	444.777	457.175	248.43	415.073	135.716	205.713	73.2388	236.347	354.242	323.43	206.685	227.106
VC83_00565	629.839	1112.02	802.713	865.432	889.841	560.69	1054.44	838.586	838.254	1142.86	1188.39	1327.51	1292.65	1694.5	1348.24	7438.99	1239.79	1502.34	806.151	1354.29	2336.97
VC83_00566	134.655	119.288	132.899	144.333	103.998	161.039	138.489	90.678	87.9682	91.1104	92.7008	105.58	87.2469	133.809	108.066	81.5941	123.904	106.483	154.44	129.532	95.1273
VC83_00567	0.329743	1.0074	0.475171	0.688871	0.708073	0.50585	0.643453	0.577567	0.592273	0.391032	0.639316	1.19783	0.856606	0.79996	0.744214	0.183633	0.721714	0.239961	0.293948	0.206685	0.321969
VC83_00568	15.1082	17.8073	14.2848	17.1319	14.25	11.7536	14.7994	12.624	12.1572	12.6434	11.9872	11.8072	11.0407	16.6453	18.4193	4.77445	13.9435	12.568	13.0513	15.1175	14.7813
VC83_00569	0	0	0	0	0	0	0	0	0	0	0	0	0	0	0	0	0	0	0	0	0
VC83_00570	13.9991	27.3479	19.2741	19.8275	37.5279	16.2169	36.7938	16.6257	15.1497	27.2419	21.4171	17.6252	25.952	22.122	21.5202	90.1943	16.7438	24.9859	14.0213	20.1075	8.63463
VC83_00571	19.4848	18.6369	20.9966	21.8342	19.5605	22.4359	20.649	19.5548	19.6385	18.5088	17.1017	21.6294	16.6245	20.5528	21.3031	21.7911	23.73	21.3565	21.37	20.6389	19.4938
VC83_00572	97.7238	81.7178	89.7777	92.3686	87.3585	103.55	76.1322	62.9548	60.1002	61.4354	60.1596	75.0869	62.2467	88.5802	87.1661	72.7492	80.6588	72.3782	78.337	93.0377	75.4287
VC83_00573	77.0699	38.5478	63.7324	73.6193	62.8415	80.6681	49.6922	55.3226	54.0839	52.0072	47.8208	30.9383	49.239	65.3506	63.0722	30.5748	68.534	49.5819	59.5538	75.9419	49.9638
VC83_00574	2.48806	5.80736	3.94986	3.65401	4.45496	2.05315	6.31754	7.46711	5.3928	5.56134	10.261	7.97413	9.80338	6.39968	4.71336	2.20359	3.14667	11.3682	2.99826	4.57659	2.66357
VC83_00575	29.5869	44.3552	34.6875	46.3341	40.0651	33.2075	41.8537	50.6196	51.7148	50.6169	59.4244	68.0368	54.22	25.8756	32.8385	11.0792	36.9518	55.281	35.2443	34.8411	26.1088
VC83_00576	236.456	292.738	241.417	250.779	119.93	222.633	230.824	275.706	289.123	276.546	314.575	162.084	300.415	184.114	172.937	141.397	207.161	260.868	264.964	208.574	204.246
VC83_00577	313.256	262.99	316.019	310.351	548.52	445.505	424.621	329.584	325.906	322.558	321.064	470.782	350.003	159.346	269.654	374.029	337.849	384.148	544.891	323.875	176.82
VC83_00578	54.3476	48.4737	58.6243	64.0051	80.5138	74.1814	89.323	86.965	84.5392	83.0725	91.8057	72.9993	81.4093	47.5668	63.0412	211.698	84.0653	101.713	116.55	81.9062	35.0654
VC83_00579	120.386	120.769	137.087	129.568	276.768	161.872	229.245	143.278	135.319	138.599	138.604	139.975	136.422	81.8113	103.849	170.013	142.322	141.067	183.894	115.684	68.6966
VC83_00580	5.39579	5.00737	5.99904	7.24812	6.19564	6.21898	5.08913	4.24924	4.33295	4.30135	4.28341	7.18699	4.06095	5.63049	7.13206	4.4684	6.37995	4.67924	5.585	6.67296	4.62465
VC83_00581	51.26	43.5848	54.912	60.4409	52.6629	71.1165	49.9846	64.2337	64.2461	60.7402	61.7898	46.2363	58.2492	24.768	45.7692	35.1963	60.9704	59.0304	77.7197	45.825	27.9235
VC83_00582	206.449	213.361	198.978	164.58	264.878	237.333	254.398	134.284	121.541	127.78	135.503	155.581	141.15	170.145	157.494	299.566	164.233	177.781	162.935	153.272	73.3505
VC83_09586	69.3959	100.444	82.6798	76.4048	77.3569	81.5311	79.2325	70.0506	64.6513	71.385	67.8953	70.9458	71.4473	69.4119	71.4756	71.4943	70.728	81.0768	62.4932	67.4973	61.4376
VC83_00583	93.8568	125.036	111.131	99.4969	106.152	117.119	107.486	63.0785	63.7785	70.516	70.5485	52.0543	66.2442	64.0583	67.7545	86.2768	82.3909	76.9675	105.263	89.3764	70.3064
VC83_00584	145.387	100.799	133.345	154.547	98.4516	115.81	78.6183	180.943	175.843	149.157	117.282	198.908	117.165	127.655	140.936	106.568	128.292	97.7841	114.787	108.185	133.939
VC83_00585	9.95224	8.88882	10.038	10.1234	6.96272	8.897	9.88579	6.02319	5.04991	8.21166	6.52102	4.68865	7.07493	9.78412	6.6049	7.52894	7.76564	5.78906	6.08471	7.08633	5.38567
VC83_00586	29.6469	28.2072	30.6783	38.6666	30.8897	28.1788	29.5696	32.8388	28.0862	32.2384	27.9701	30.1854	29.4736	70.3349	55.8781	32.6254	43.3317	35.2143	30.6293	47.7442	43.2024
VC83_00587	0	0	0	0	0	0	0	0	0	0	0	0	0	0	0	0	0.0577371	0	0	0	0
VC83_00588	10.8216	11.3777	12.4139	13.448	14.2205	12.7355	11.7576	12.624	11.3155	14.2075	14.001	13.2104	12.8174	11.6917	12.3105	8.66134	13.7992	10.7083	13.0807	12.342	7.75654
VC83_00589	0	0	0	0	0	0	0	0	0	0	0	0	0	0	0	0	0	0	0	0	0
VC83_00590	7.8239	9.95547	7.51365	12.6393	7.25775	7.37945	7.77994	22.9376	18.9839	19.9426	16.6222	18.6519	12.4049	4.36901	12.9307	0.887558	14.3477	19.4668	13.8155	9.27129	6.64428
VC83_00592	0.389696	0.5037	0.148491	0.359411	0.29503	0.50585	0.526462	1.15513	0.779307	0.521375	0.703247	0.513356	0.82488	0.676889	0.899259	0.550898	0.692846	0.689888	0.470316	0.295264	0.321969
VC83_00593	102.82	140.384	108.785	110.04	125.653	106.585	100.847	126.9	103.773	105.144	106.158	89.1529	101.048	81.0728	104.159	80.3699	108.777	103.333	111.377	90.9118	52.0127
VC83_09587	46.0141	45.4811	48.2596	65.7423	55.4657	45.3182	50.6866	85.1498	84.5392	71.8195	71.923	49.4533	63.4523	30.0293	53.8935	15.8536	65.445	64.1296	65.8149	42.2818	29.709
VC83_00594	38.49	35.8516	36.0239	40.3139	18.7934	35.8261	52.3537	31.8487	29.5825	42.6224	50.7617	12.7655	44.6704	23.845	23.1947	47.8669	23.8454	36.1141	33.8334	28.9654	33.4848
VC83_00595	0.869322	1.18518	1.33642	1.19804	1.12112	1.5473	1.02368	1.07262	0.997513	0.738615	0.863076	1.40317	0.920058	0.830727	1.08531	0.397871	1.70325	1.07982	1.49913	1.15153	1.96109
VC83_00596	17.4764	19.348	19.8681	18.8391	10.3851	19.1033	16.5543	18.9359	16.646	16.8144	17.3894	10.8147	16.2121	25.691	20.5899	14.1703	17.9562	12.388	16.0789	17.7749	11.5031
VC83_00597	0.0599532	0.355553	0.415775	0.569067	0.324533	0.624873	0.40947	0.247529	0.342895	0.477928	0.511452	0.54758	0.222083	1.01533	0.341098	0.153027	0.577371	0.509917	0.0587895	0.679107	0.17562
VC83_00598	0	0	0	0	0	0	0	0	0	0	0	0	0	0	0	0	0	0	0	0	0
VC83_00599	0.0299766	0	0.0593964	0	0	0	0	0	0	0.043448	0	0	0.0317261	0	0.0310089	0	0	0	0.0587895	0	0
VC83_00600	71.854	83.2586	77.3638	60.9801	60.3337	69.5394	57.5891	62.501	70.6987	62.4347	64.7946	42.369	60.3748	51.3205	58.0177	53.9268	54.1863	55.401	49.2656	50.0177	51.4566
VC83_00601	118.348	143.94	122.268	116.509	107.007	132.057	95.9038	118.814	106.89	110.445	114.981	95.8265	135.471	142.916	126.827	100.478	112.126	123.55	106.703	119.611	124.017
VC83_00602	79.7678	37.2145	66.9992	73.9488	42.2778	73.6458	45.305	35.9742	32.388	34.237	30.6552	36.4825	35.5015	96.1182	66.4832	65.4038	60.3064	28.7353	41.8875	63.3636	116.816
VC83_00603	0.119906	0.148147	0.118793	0.239607	0.29503	0.0297559	0.526462	0.288783	0.654618	0.868959	0.383589	0.684475	0.634523	2.52295	1.45742	0.306055	1.64551	1.8297	1.46974	1.83064	8.86879
VC83_00604	1.13911	1.77776	1.6631	1.88691	1.26863	0.803408	0.877437	2.22776	3.11723	2.1724	2.65316	3.18281	1.77666	13.2916	8.58948	4.34597	5.08087	5.36913	1.76369	7.05681	2.78064
VC83_00605	2.93771	7.19994	5.22688	3.2946	4.10092	2.91607	3.71448	3.34164	2.74316	2.43309	4.53914	5.23623	5.29826	9.16877	5.27152	3.33599	4.30142	7.55877	4.14466	5.99386	6.46866
VC83_00606	11.3611	19.6147	18.7099	14.7958	11.9192	15.6813	13.922	19.5135	17.3941	17.1619	21.9285	20.4316	17.9887	19.1683	18.8534	12.1198	20.8431	18.477	22.6634	24.005	29.4456
VC83_00607	9.44264	17.748	11.9387	12.2799	2.30124	4.82045	4.56267	9.90114	8.51003	10.1668	10.9323	3.38815	9.86683	7.32271	4.89941	3.18297	5.48503	8.24866	4.29163	5.8167	7.96143
VC83_00608	52.549	37.4515	48.4972	61.6689	40.0946	52.0132	42	51.0734	47.6312	49.7914	45.807	48.8373	41.815	41.4133	41.769	23.9029	46.3341	39.5636	44.1509	43.1676	40.7438
VC83_00609	219.279	164.088	206.67	214.658	159.021	254.978	226.642	289.443	266.305	271.854	292.583	144.766	284.203	170.391	190.55	170.901	208.085	255.978	302.09	212.767	187.298
VC83_00610	0.0899299	0.148147	0.148491	0.119804	0.0885091	0.148779	0.0877437	0.247529	0.0311723	0.173792	0.319658	0	0.285535	0.0307677	0.0620179	0	0.0577371	0.0899854	0.117579	0.0885792	0.0878098
VC83_00611	58.5443	56.2069	60.8813	68.977	41.5403	67.5458	64.8426	60.0669	66.3346	56.8299	70.1968	40.0418	58.2492	45.3516	47.4127	62.3739	64.4635	74.4479	86.3912	62.596	35.2996
VC83_00612	0	0.562958	0.32668	0.149755	0.118012	0.0892676	0.263231	1.07262	0.561101	0.130344	0.415555	0.684475	0.285535	0.830727	1.30238	0	0.750583	0.629898	0.235158	0.501949	0.878098
VC83_00613	1.16909	2.04443	1.36612	1.7671	0.501552	1.48779	0.438718	1.65019	0.841651	1.25999	1.53436	1.33473	1.55458	7.66115	6.17078	1.00998	5.42729	3.83938	2.70432	4.22227	2.42941
VC83_00614	0	0.266664	0.475171	0.0599018	0	0.267803	0.116992	0.330038	0.374067	0.043448	0.383589	0.444909	0.0951784	0.79996	0.620179	0.33666	0.60624	0.899854	0.411527	0.767686	0.23416
VC83_00616	27.2188	40.6219	32.8165	28.0041	19.0295	24.3403	33.1379	13.9441	11.7519	18.4219	18.9557	16.975	20.9393	33.8137	28.0631	16.1291	25.9528	35.3043	18.8714	26.9871	14.4008
VC83_00615	0	0	0	0	0	0	0	0	0	0	0	0	0	0	0	0	0	0	0	0	0
VC83_00617	0	0	0	0	0	0	0	0	0	0	0	0	0	0	0	0	0	0	0	0	0
VC83_00618	0.0599532	0	0	0	0	0	0	0	0	0	0	0	0	0	0	0	0	0	0	0	0
VC83_00619	61.3022	68.355	55.8623	72.002	57.1179	64.2429	77.1852	71.4532	82.7312	81.5084	85.029	73.8206	80.0768	57.7509	59.9403	164.994	81.1207	100.874	108.702	79.1898	35.6801
VC83_00620	1926.36	3249.96	2599.63	2019.02	1393.66	2029.38	1589.89	1189.5	1148.95	1300.31	1747.28	3017.44	1875.59	4106.56	3259.91	761.066	1717.54	3607.84	764.411	1819.92	903.856
VC83_00621	0.17986	0.414811	0.207887	0.65892	0.118012	0.327314	0.146239	0.495057	0.561101	0.391032	0.127863	0.27379	0.444166	0.430748	0.310089	0.0612109	0.20208	0.299951	0.205763	0.354317	0.292699
VC83_09588	0.149883	0.0592588	0.237586	0.149755	0.560558	0.267803	0.350975	0.0412548	0	0	0	0	0	0.153838	0.217063	0.306055	0.0288686	0.0299951	0	0.0590528	0
VC83_00622	0.389696	0.711105	0.772153	1.19804	0.383539	0.446338	0.292479	0.825095	0.654618	0.999303	0.735213	0.513356	0.82488	0.707657	0.806232	0.397871	0.635109	0.719883	0.587895	0.472422	0.409779
VC83_00623	0.659486	1.95554	1.39582	1.61735	0.855588	0.476094	0.731197	2.10399	1.27806	1.82481	1.47043	2.1561	1.11041	1.47685	0.992286	1.16301	1.4723	1.88969	0.970027	0.767686	0.439049
VC83_00624	130.188	108.325	114.219	120.942	105.503	124.022	119.419	114.729	112.844	118.569	123.995	108.01	119.734	157.223	158.797	124.013	199.655	147.246	210.202	213.446	72.0626
VC83_00625	114.151	101.421	103.142	138.134	74.3476	108.014	91.6921	70.0506	79.3334	70.6029	84.7732	81.5552	80.743	107.502	89.8019	71.4331	88.9729	93.3748	83.3929	102.368	122.934
VC83_00626	132.377	87.6734	122.624	132.503	99.9268	110.93	89.3523	203.097	173.723	191.475	143.111	183.508	140.801	72.2425	124.191	56.161	120.699	104.773	124.634	90.026	100.484
VC83_00627	9.56254	11.4369	10.5429	7.78724	8.7624	5.92142	8.94985	9.73612	9.47637	9.602	7.99144	6.09183	7.42392	8.52265	7.81425	8.04923	7.88112	7.46879	5.20287	7.4997	6.05888
VC83_00628	42.327	34.9034	42.2309	48.7301	34.9021	48.6806	34.103	28.1357	28.772	35.0625	28.3536	24.5042	31.9165	52.4589	35.4122	49.3972	39.2324	38.1838	37.5665	52.4979	47.388
VC83_00629	17.6862	22.222	19.0959	25.009	11.1226	20.6208	16.0278	22.7726	23.0051	26.5467	28.7372	29.364	27.5066	62.5815	41.9551	14.5682	38.3663	36.744	25.8968	34.5754	54.3836
VC83_00630	342.243	335.079	341.619	368.396	283.79	359.183	272.122	369.395	340.37	340.675	322.503	400.863	317.388	348.69	382.743	261.86	343.449	332.106	318.198	314.22	366.987
VC83_00631	2.99766	2.2222	4.15775	3.47431	2.15372	3.00534	1.52089	2.84658	2.89902	2.91101	3.00478	3.21703	2.56982	4.03057	2.88383	4.80506	4.30142	1.8297	2.88069	3.21838	4.59538
VC83_00632	2.66792	2.66664	3.41529	3.26465	2.18322	2.67803	2.39833	2.26901	2.49378	1.56413	2.81299	5.92071	1.90357	3.53828	3.59704	2.41783	4.70558	2.42961	1.61671	3.36601	1.58058
VC83_00633	48.6521	65.155	59.0103	53.0131	74.2591	62.1302	53.0849	46.9067	51.5901	44.9686	45.2955	77.0377	45.2097	51.5359	54.7928	56.5895	55.8029	56.1509	55.4973	53.3247	35.6801
VC83_00634	106.417	105.658	113.833	89.0441	100.664	121.791	82.6838	107.964	101.965	105.926	101.875	108.558	111.835	218.574	186.209	79.0233	157.536	130.419	105.88	178.221	109.762
VC83_00635	68.6764	88.6808	71.8697	49.7784	74.2591	74.5979	65.954	96.2474	91.4283	91.2842	103.377	97.8799	123.288	202.759	160.843	50.2542	126.011	140.137	73.6045	146.038	47.1539
VC83_00636	15.2281	22.1332	22.5706	24.4998	23.7204	25.471	27.5223	23.804	24.6573	23.2447	25.6685	31.5201	22.8745	11.5686	18.5123	35.7472	27.7138	31.075	33.0103	26.4556	22.1281
VC83_00637	87.232	82.8141	83.6896	93.2072	60.0977	91.3207	54.752	44.3489	40.9915	47.7493	51.1452	55.066	43.4331	70.0273	57.8937	57.8443	58.3434	60.8901	49.0304	58.6689	60.3254
VC83_00638	196.047	159.643	159.658	180.634	192.566	211.296	177.359	123.063	147.694	130.344	146.819	168.997	147.304	191.375	141.928	222.746	161.462	187.32	171.695	168.478	161.102
VC83_00639	217.81	311.849	292.349	256.5	243.872	309.878	392.273	256.522	278.836	377.65	415.491	276.699	487.694	639.999	408.853	669.005	381.498	585.925	605.003	625.93	274.113
VC83_00640	201.503	369.953	266.779	289.595	132.528	190.586	181.512	237.669	219.733	212.895	195.439	154.281	171.575	352.967	303.857	79.819	272.086	282.254	246.651	240.433	83.7706
VC83_00642	37.231	37.6886	32.965	33.9044	31.1552	34.3978	23.1936	40.5947	49.1275	34.5411	26.18	39.152	32.4241	48.8591	46.5134	110.333	38.7705	24.896	80.571	60.8244	60.5888
VC83_00643	17.7761	21.3628	17.3141	22.6129	18.5279	17.794	17.2563	26.6506	24.3455	26.4598	21.449	25.6336	22.8428	13.507	20.3419	21.3932	23.0371	25.1659	20.4294	17.5387	18.4108
VC83_00644	0.449649	1.62962	1.03944	0.808675	0.324533	0.267803	0.350975	1.03137	1.05986	1.21654	1.05487	0.924041	0.666249	0.676889	0.651188	0.306055	0.230949	0.779873	0.352737	0.295264	0.526859
VC83_00645	0.449649	3.97034	1.6037	0.958429	0.236024	0.684385	0.672701	1.7327	1.93268	1.52068	1.24667	2.39566	2.76017	3.9998	2.72879	0.459082	2.19401	2.96952	1.44034	2.1259	8.63463
VC83_00646	83.7547	97.3622	86.7485	91.0208	56.7343	72.6341	76.4247	173.27	182.638	164.277	160.884	91.8223	146.543	86.7033	107.663	47.8669	115.301	127.719	121.635	98.441	93.9565
VC83_00647	63.7003	72.1476	85.9466	75.6261	71.6039	77.9604	71.6281	83.3759	92.6128	86.7656	85.9879	80.5285	74.3026	66.2428	65.1498	107.425	95.8725	99.7638	94.122	84.977	59.2716
VC83_00648	2.09836	5.00737	3.11831	2.63568	1.85869	2.35071	2.69081	6.76578	5.67335	3.47584	4.41128	6.57096	4.31475	2.46141	3.06988	1.1018	2.71365	4.97919	2.32219	2.00779	2.07817
VC83_00649	196.827	142.665	167.735	188.032	234.49	219.241	150.393	153.179	168.206	121.698	128.055	112.699	129.379	149.654	150.114	258.524	158.95	150.006	171.254	131.953	106.601
VC83_00650	152.011	70.3402	120.218	147.119	80.6318	151.279	122.929	150.539	135.194	146.333	128.854	70.0902	143.624	102.149	112.221	87.2867	108.632	118.451	141.977	121.235	117.812
VC83_00651	1.19906	5.86662	3.2371	3.95352	0.855588	1.19023	1.49164	3.13536	2.83668	2.1724	3.06871	2.46411	3.04571	6.98426	3.34897	0.765136	1.44343	5.15916	1.20518	1.65348	264.981
VC83_00652	8.03373	39.17	19.4226	17.5213	5.36955	7.8853	6.55153	18.2759	16.3654	20.1599	18.0926	15.606	19.0674	27.1986	21.3031	12.8543	16.5417	29.4852	12.4928	14.4089	473.207
VC83_00653	1.10914	17.3036	7.15727	4.55254	0.9736	1.72584	1.4039	4.33175	4.2706	6.99512	4.25145	6.9132	6.25005	20.8913	8.96158	9.85496	4.87879	11.8781	4.43861	5.22617	586.95
VC83_00654	20.1443	76.9771	39.4689	18.7193	25.2546	18.1213	35.6532	32.7563	32.2321	32.586	38.295	43.0877	34.8036	39.6595	33.1486	50.1317	35.9702	47.9022	31.6581	40.1854	304.554
VC83_00655	89.81	83.9401	87.5503	118.276	58.7995	92.3919	74.6406	122.238	110.786	109.228	99.7652	43.4984	103.142	37.1674	65.4909	80.4617	69.631	94.7846	81.4235	51.996	199.592
VC83_00656	0.149883	0.296294	0.118793	0.359411	0.442545	0.535606	0.380223	0.453802	0.498756	0.391032	0.319658	0.27379	0.190357	0.0923031	0.155045	0	0.173211	0.209966	0.382132	0.177158	0.0878098
VC83_00657	0	0	0	0.0299509	0	0	0	0	0	0	0.0639316	0.0342238	0	0	0	0	0.0288686	0.0299951	0	0.0295264	0
VC83_00658	122.484	124.443	113.18	165.359	106.181	105.455	87.3049	126.817	122.32	112.183	109.163	157.566	103.998	136.732	142.145	99.4983	119.833	125.41	81.688	90.4984	135.315
VC83_00659	417.754	251.287	349.073	520.038	226.436	375.489	173.323	226.612	197.726	203.163	178.369	303.804	181.696	430.717	360.634	313.43	246.797	227.033	214.258	230.424	664.662
VC83_00660	21.6731	3.28886	16.631	26.237	16.2267	30.3212	26.0306	7.75589	8.97762	6.99512	7.00051	11.6703	8.21707	106.579	71.9097	9.30406	48.4126	24.9559	21.1054	50.1653	41.2706
VC83_00661	171.886	153.48	177.892	166.168	124.09	181.541	136.032	238.246	233.013	238.92	228.683	205.274	226.398	141.901	194.023	141.734	205.948	220.134	168.961	159.413	102.211
VC83_00662	47.453	46.6367	53.4568	50.8567	52.2204	60.3746	47.4401	65.3063	60.8795	61.6526	65.7216	61.1236	56.3456	19.2606	42.3892	32.656	52.9161	64.3395	51.1175	37.6757	12.0885
VC83_00663	79.4081	72.3253	81.9968	77.6028	90.4563	92.6895	83.415	63.5736	56.9829	58.5678	64.1553	56.8457	59.6451	63.2276	67.5685	125.88	62.0963	66.7092	67.3728	56.1592	40.4803
VC83_00664	680.799	677.594	726.27	799.839	1125.69	768.653	989.163	1360.17	1313.16	1383.17	1294.77	1792.2	1224.5	336.691	787.596	1221.4	1037.19	1144.52	1082.84	712.265	206.851
VC83_00665	15.6478	24.1776	18.2941	19.8575	17.5248	17.3179	14.6239	20.6686	17.2383	14.7289	17.9967	21.3898	14.9747	14.7377	14.3881	5.20293	14.6364	19.5268	14.6974	14.7927	15.6009
VC83_00666	318.112	221.213	271.917	348.359	161.588	323.893	237.873	362.093	391.274	371.61	392.891	263.044	361.392	219.035	260.661	152.293	324.309	366.241	394.772	291.307	231.525
VC83_00667	0	0	0	0	0	0	0	0	0	0	0	0	0	0	0	0	0	0	0	0	0
VC83_00668	12.5902	26.1035	13.5721	10.3331	30.8307	12.7653	27.4638	8.12719	7.82424	13.6861	13.7773	15.3665	13.3884	16.153	11.9384	138.673	14.3477	18.177	12.0518	14.025	6.55647
VC83_00669	49.2216	85.7474	62.1584	45.2558	42.4844	54.8103	71.4818	36.1804	34.3519	41.1018	54.1181	12.3548	59.8672	64.4891	50.1104	68.4032	42.6677	65.3894	34.5388	56.2773	41.9146
VC83_00670	5.45575	6.51847	5.19719	5.87038	3.95341	5.95117	4.12395	5.94069	4.92522	4.04066	4.28341	1.26628	6.21832	3.69212	3.62805	3.12176	4.5901	5.00919	4.26224	4.54706	3.86363
VC83_00671	3.2075	4.44441	4.42503	4.67234	4.45496	3.98729	1.87186	4.49677	4.33295	3.99721	3.35641	4.14107	4.02922	3.69212	5.5506	2.84631	4.53237	4.55926	4.4974	5.99386	3.54166
VC83_00672	17.8061	23.4665	21.7094	25.6979	13.8959	21.6623	16.0278	22.1126	18.1734	22.1585	21.3851	29.7404	20.2413	20.9528	21.8923	14.6906	25.7508	25.8858	19.3124	20.1961	14.8106
VC83_00673	8.54334	14.2814	12.1169	12.5195	7.8183	11.1287	7.98467	14.2329	10.5986	11.9916	10.6766	8.86395	11.4214	8.89186	11.1942	7.89621	9.5555	12.238	10.2882	8.68076	8.25412
VC83_00674	28.7776	32.7701	35.3409	35.7015	21.4487	33.148	25.4164	39.192	34.3519	35.7142	34.9386	15.2638	40.3556	24.7988	33.9548	21.3932	37.0961	29.8152	28.8069	21.0523	23.094
VC83_00675	0	0	0	0	0	0	0	0	0	0	0	0	0	0	0	0	0	0	0	0	0
VC83_00676	0	0	0	0	0	0	0	0	0	0	0	0	0	0	0	0	0	0	0	0	0
VC83_00677	25.3602	13.9554	27.4708	33.3054	55.9672	33.9217	38.1392	14.3979	12.0013	20.073	16.6542	15.7429	21.891	61.1662	31.195	67.0259	29.9944	25.9458	34.8328	60.7358	54.9104
VC83_00678	52.0094	41.896	51.6749	52.0247	36.7313	53.8284	37.525	49.6295	62.8745	44.0128	49.1314	47.1946	45.9077	25.1987	38.4511	20.0466	47.662	55.131	56.1146	51.1988	27.8064
VC83_00679	57.1654	84.2956	67.2961	59.782	65.6442	65.4331	60.8064	83.0871	79.4581	77.6849	85.5085	86.415	70.5907	67.5658	66.5142	93.5915	75.6356	76.9975	76.4558	74.997	84.3853
VC83_00680	19.4848	36.6812	27.0254	18.5097	25.5791	20.1745	24.0418	22.3188	19.9503	22.3322	24.7415	28.0977	26.9672	26.8294	25.6444	33.6354	25.2889	25.7358	18.5481	22.381	29.3578
VC83_00681	8.09369	10.6666	9.23614	11.6809	3.9239	8.12335	8.18941	6.27072	5.79804	7.03857	6.61692	6.94742	6.37695	10.2149	10.388	5.75382	12.9043	7.25882	10.1118	9.27129	9.2493
VC83_00682	0.17986	0.5037	0.237586	0.179705	0.177018	0.0297559	0.116992	0.206274	0.28055	0.304136	0.383589	0.27379	0.539344	0.769192	0.155045	0.397871	0.0866057	0.329946	0.0587895	0.147632	0.497589
VC83_00683	0.719439	1.30369	1.03944	1.34779	0.9736	0.773652	1.31615	1.48517	1.15337	1.47723	1.47043	1.84808	1.3325	1.47685	1.24036	0.826347	2.10741	1.79971	1.49913	0.944845	1.84401
VC83_00684	1.43888	2.45924	1.45521	2.06661	1.26863	1.10097	1.57939	1.60894	1.24689	2.21585	1.94991	2.29299	1.90357	2.24604	2.13962	0.67332	1.41456	2.69956	1.58732	1.86016	1.90255
VC83_00685	18.7654	11.3777	15.4134	27.5249	11.8602	14.4018	14.8872	35.3966	33.105	29.675	28.6094	13.3473	24.7464	11.2917	26.0785	2.84631	27.3097	25.7358	25.1325	19.6941	21.9817
VC83_00686	1186.74	185.391	577.125	1131.13	289.012	916.242	246.209	148.393	209.634	142.596	132.978	137.306	141.911	529.112	320.322	669.77	212.213	177.331	276.428	298.453	581.008
VC83_00687	266.852	492.174	371.168	268.39	610.152	337.461	437.256	283.833	356.206	290.928	281.395	523.623	316.849	269.863	388.79	383.303	399.801	391.316	328.986	324.082	163.736
VC83_00688	29.1073	30.7553	35.133	33.6049	31.4797	31.928	27.8732	28.3833	22.1323	25.3736	21.7048	26.6603	23.7312	28.3063	28.3732	31.7991	27.7138	26.8456	26.1319	28.6997	30.4993
VC83_00689	60.283	44.77	60.4656	67.5992	57.5014	87.393	60.6601	67.1215	66.8957	63.7381	72.6262	61.1236	58.1857	26.5833	54.4517	83.8589	71.392	67.519	110.407	59.1118	50.315
VC83_00690	4.94614	4.68144	4.12805	7.39788	1.26863	3.63022	1.14067	1.98023	0.997513	1.60757	1.88598	1.50585	1.36422	6.15354	4.09318	4.80506	2.16514	2.09966	1.73429	2.86406	60.8815
VC83_00691	33.7537	31.0812	36.3506	36.001	41.8058	39.1885	42.8189	45.0915	34.5701	43.2307	41.5555	30.8698	43.7821	42.9517	42.2962	91.7551	43.1874	42.6531	45.0328	45.4116	91.8198
VC83_00692	229.351	46.7255	201.829	269.139	1542.95	294.613	1395.48	301.779	260.257	525.199	407.819	278.581	583.19	1046.93	312.074	454.95	385.886	233.752	1234.49	950.455	5780.79
VC83_00693	16.4871	20.6517	19.9275	15.3049	28.1164	15.3243	35.0682	18.3171	12.5936	21.2895	16.6542	15.0585	20.1461	19.1375	19.5976	52.9474	19.8038	20.0967	18.5775	19.0445	8.48828
VC83_00694	12.4403	37.1256	22.6003	15.3349	19.5015	12.3487	18.3677	15.8418	18.9216	18.9868	24.5817	18.8231	19.3212	21.6297	17.8301	23.4438	21.1607	26.4257	13.0513	18.1883	11.6787
VC83_00695	94.3964	76.7105	89.0055	118.516	83.2575	100.932	72.5348	110.934	118.081	107.751	117.091	87.2021	102.634	98.8566	109.462	53.7432	115.417	104.593	105.057	89.4059	92.5516
VC83_00696	106.537	61.5995	90.3717	111.447	50.7157	120.392	74.2311	127.642	120.886	121.872	123.771	69.4742	115.705	60.7046	82.6698	30.8809	92.8124	115.091	123.399	86.1285	79.3508
VC83_00697	38.6698	40.2367	37.4197	33.8146	29.9161	38.6826	32.9916	29.1259	30.3618	30.0225	35.3542	26.7972	29.5688	40.398	38.7922	45.2655	39.2035	34.2844	38.3308	40.7169	31.1432
VC83_00698	79.2582	78.2808	77.0075	64.4544	44.225	79.4482	58.291	56.5603	51.029	53.9624	57.6343	43.0535	59.1692	79.0729	71.1655	52.7638	62.818	50.3918	46.4437	58.5213	44.5781
VC83_00699	28.2979	23.0813	22.5409	28.8128	19.0295	25.3817	25.8551	18.0696	17.737	17.4226	23.0473	9.06929	21.4786	30.3985	22.6365	20.322	18.9666	20.4267	22.193	23.0011	27.4552
VC83_00700	4.43654	13.2443	7.81063	5.99018	5.19253	5.92142	7.22423	3.54791	3.42895	2.30274	5.56205	2.97747	3.83886	12.5224	7.81425	16.5882	5.57163	5.39912	4.93832	7.4997	3.80509
VC83_00701	12.8	23.6739	16.928	15.3948	18.7049	16.455	19.3036	17.4508	14.0587	16.3799	18.1246	9.5142	20.8123	21.5989	16.4037	15.8536	14.5786	21.0566	15.932	16.8891	14.4594
VC83_00702	10.7316	9.12585	9.74101	11.591	9.17544	11.6345	10.149	17.7395	16.833	17.1619	15.5673	11.2596	15.2603	16.1838	16.5588	25.8004	17.4655	16.1074	17.1077	17.5682	9.42492
VC83_00703	50.6305	91.14	67.8307	52.7436	81.2808	64.0049	78.8523	38.0369	36.2222	40.8411	44.848	63.1086	48.9217	59.4432	53.5214	60.2009	62.2406	76.1276	56.4085	72.0149	37.9339
VC83_00704	65.379	55.8218	66.3161	68.4678	38.2654	76.8296	62.7952	97.7738	105.83	97.3234	95.9293	45.6887	85.9778	71.6887	69.522	55.4265	81.7847	78.0473	79.3658	82.9987	60.1497
VC83_00705	16.7569	12.474	13.8394	18.9589	17.9673	18.5081	15.7939	19.0597	17.7682	17.3792	16.8779	12.7312	15.4824	10.9225	14.1401	11.1098	19.5152	15.5675	17.3723	13.4936	9.39565
VC83_00706	15.1981	20.8887	17.0468	17.1918	15.9021	18.3296	18.3384	22.1126	20.4802	23.4619	19.7868	25.0518	17.9253	11.6302	13.4889	5.44777	16.2241	18.687	15.2853	13.9955	7.25895
VC83_00707	4.34661	9.71844	6.6821	5.63077	6.19564	5.74288	9.50556	4.62053	4.70701	5.51789	7.54392	7.97413	6.3135	14.0608	9.33369	12.4564	6.49543	9.44847	8.81843	9.83229	18.001
VC83_00708	23.5316	26.1331	26.2829	24.7994	21.5962	26.8695	21.234	29.6209	30.8294	28.7625	29.0249	22.485	26.0472	19.8759	23.6908	15.1497	25.4332	27.6255	22.9573	20.7866	14.635
VC83_00709	9.08292	7.14068	7.81063	10.5727	6.31365	7.97457	7.22423	8.04468	9.10231	8.64614	6.45709	7.66612	6.02797	6.89196	6.97701	7.03925	7.47696	6.86888	6.29048	7.55876	4.21487
VC83_00710	136.633	113.747	140.443	176.591	169.023	147.44	120.531	153.385	133.199	147.636	119.104	165.198	118.275	126.578	144.936	214.391	147.287	118.211	146.944	128.794	145.355
VC83_00711	141.28	148.917	152.738	183.899	135.566	133.336	145.713	215.391	176.03	190.954	170.889	161.776	148.637	79.1037	129.555	69.0459	140.099	150.126	135.539	101.039	80.8436
VC83_00712	59.5336	71.1105	59.5152	72.3015	38.6785	60.1068	45.2172	81.1481	81.9519	72.2539	72.2427	47.2288	63.2936	47.3207	55.568	44.4085	54.9658	60.1702	57.2904	51.6121	50.5785
VC83_00713	92.8976	74.6068	89.451	100.725	46.1722	86.7086	69.7562	105.241	100.468	100.234	98.103	27.995	89.4994	76.0269	75.0416	58.0585	84.787	69.4387	102.059	72.8711	89.566
VC83_00714	2.42811	5.5407	3.3559	1.7072	3.39285	2.11267	3.10028	3.0116	2.43144	3.86687	4.09162	4.79133	3.29952	3.10754	2.94585	7.95742	2.65591	4.85921	3.85071	2.6869	4.39049
VC83_00715	0.0599532	0.711105	0.148491	0.299509	0	0.178535	0.116992	0.123764	0.0311723	0.173792	0.639316	0.171119	0.57107	0.676889	0.310089	0	0.40416	0.359942	0.146974	0.147632	0.0878098
VC83_00716	210.526	108.147	148.402	329.46	45.7002	161.217	92.8913	51.7335	51.6213	55.1789	51.6247	63.0402	48.2872	87.9033	56.7774	38.5323	56.2648	64.7595	71.1941	65.8734	75.1652
VC83_00717	109.984	42.37	65.1579	144.513	15.9906	71.7414	35.8287	24.2578	25.6236	25.1998	28.8012	8.11103	21.7324	37.4443	21.4892	13.3746	24.0475	26.7257	30.3942	22.1448	34.7142
VC83_00718	162.533	55.1403	97.2616	212.352	20.2096	103.937	52.3537	35.8091	41.9267	36.1487	36.441	5.16779	33.3124	53.1666	29.6756	18.5163	37.4425	35.6042	42.0639	30.6779	45.9831
VC83_00719	0.629509	0.740735	0.50487	1.5275	0.560558	0.535606	0.55571	0.907605	0.748135	0.521375	0.479487	0.650251	0.602797	0.738424	1.0543	0.33666	0.779451	0.359942	0.529106	0.442896	0.497589
VC83_00720	25.3003	23.4961	27.3521	35.4619	21.7142	30.4998	20.3273	22.4013	26.0289	20.073	17.1017	23.1695	18.0204	16.5838	18.9155	10.7731	22.6041	18.9269	26.0438	19.8713	18.4401
VC83_00721	705.17	323.908	572.403	587.128	319.931	695.603	287.828	264.402	271.136	257.255	246.648	392.82	270.18	444.439	418.869	374.856	395.066	268.876	324.018	374.424	342.107
VC83_00722	85.7931	74.6068	78.1954	103.331	93.2296	98.9978	94.032	99.424	96.1976	89.9807	105.775	76.7981	89.0235	65.3506	75.5998	90.6533	80.6588	99.4338	102.5	87.782	70.1308
VC83_00723	1255.3	371.315	875.919	911.227	398.704	1160.6	581.185	753.683	694.487	655.499	653.668	333.476	595.214	729.163	830.946	221.369	678.209	693.697	721.024	579.692	199.914
VC83_00724	96.7645	36.7997	66.6131	70.7441	40.0356	87.7798	55.3078	47.443	46.4155	56.3085	51.337	63.7589	55.9649	110.61	68.8398	76.7585	61.6633	82.5466	38.125	65.2238	27.9235
VC83_00725	127.071	91.0215	111.695	194.531	122.91	124.201	124.128	124.094	111.316	110.401	107.245	90.8983	103.427	93.3799	121.679	53.3759	130.861	112.842	128.426	94.1006	88.6001
VC83_00726	132.287	130.043	138.958	135.168	100.31	158.033	87.9191	154.788	145.45	143.118	133.169	241.141	140.103	277.463	256.785	271.103	198.01	197.998	114.728	198.447	87.5757
VC83_00727	23.5017	31.9997	29.7576	30.49	20.3866	28.8037	24.9192	24.4228	24.7196	25.5039	27.107	25.5994	23.1284	32.2445	31.5981	27.0858	29.879	30.2351	23.7804	35.225	37.846
VC83_00728	29.8867	16.8591	21.947	34.0542	10.0015	23.9535	12.0794	28.7133	29.0526	27.0246	26.5636	23.6144	26.1106	16.7992	22.2334	4.52961	21.8535	21.5665	19.9002	18.8969	21.9817
VC83_00729	57.5551	74.3105	66.4349	57.0565	47.9719	57.8752	55.3078	46.5354	42.5502	59.3065	50.9215	73.8891	56.6946	50.6128	49.3042	24.3007	46.0742	48.6521	34.2155	43.64	37.5241
VC83_00730	50.1209	30.1331	40.7459	36.8396	17.6428	31.0651	15.6769	57.1378	50.842	46.0114	44.4964	25.8389	38.2617	47.1361	55.2889	23.3826	39.7809	27.3556	25.9556	30.6484	35.563
VC83_00731	18.5555	16.7999	15.0867	19.8575	7.49377	10.7121	7.86768	24.1753	17.9864	20.6812	15.6313	12.7655	14.7844	9.75336	19.1635	0.979374	17.3789	18.507	13.0513	8.17881	4.03925
VC83_00732	1.67869	1.57036	1.21763	1.04828	0.67857	0.714141	0.672701	0.371293	0.529929	0.391032	0.60735	0.855594	0.666249	1.19994	1.7365	0.918164	0.923794	0.779873	0.411527	0.531475	0.556129
VC83_09589	6.23514	4.41478	6.7118	8.56596	5.10402	6.6058	4.50417	8.08593	6.98259	6.56064	6.04153	9.68532	5.64725	6.03047	6.01573	2.7851	7.33262	6.7489	4.55619	4.10417	2.19525
VC83_00733	18.6754	23.7924	20.2245	29.6215	21.0062	18.1213	16.876	38.5732	30.2059	33.1508	32.9248	25.5651	32.1069	29.0139	37.1177	27.6979	27.3963	34.7644	26.2201	21.6724	34.2166
VC83_00734	200.244	269.953	219.262	254.553	185.987	178	174.23	335.525	289.746	286.496	255.247	208.32	231.696	141.931	237.839	81.6247	222.836	236.842	190.596	131.392	89.1563
VC83_00735	21.4633	21.0961	19.3038	30.52	11.5062	18.4784	11.2019	27.5169	23.1922	22.1585	20.8097	21.0476	18.7819	11.7225	21.6132	2.54025	22.402	19.7668	16.1083	11.8696	7.58092
VC83_00736	1064.2	1641.79	1224.87	1663.62	746.25	848.697	752.519	2029.12	1742.53	1743.74	1509.26	1311.08	1393	648.952	1160.17	143.356	1113.23	1618.15	845.158	626.432	442.766
VC83_00737	79.438	102.132	89.748	80.3283	56.0558	82.1857	78.1503	69.308	67.2698	77.3808	75.0876	54.8949	72.3673	73.9347	70.6384	58.5176	77.4544	78.4073	75.8679	72.3101	52.4225
VC83_00738	99.6123	96.3548	103.439	106.236	119.576	109.293	120.882	151.983	134.353	152.98	131.731	107.736	115.673	41.9979	102.733	54.3859	133.835	113.802	155.116	96.758	49.1735
VC83_00739	8.48338	6.78513	8.19671	8.65581	9.08693	9.58139	7.80919	5.07434	5.51749	5.38755	5.56205	6.39984	7.67773	9.32261	8.65149	6.85562	8.34302	6.92887	7.87779	10.1276	14.1667
VC83_00740	21.8829	17.4813	20.6403	24.1404	25.4611	27.1969	29.5989	15.1818	15.3991	11.9482	16.4624	14.4424	14.4354	19.1067	18.2022	21.0872	18.88	16.9772	32.9221	21.1704	18.5279
VC83_00741	25.5101	30.2812	28.7182	26.6863	20.0621	25.5008	21.9944	25.743	24.4702	26.5467	24.7095	17.0092	20.2095	23.968	21.1791	31.8297	23.0949	23.3662	22.7515	20.1961	24.177
VC83_00742	65.1692	85.3623	73.117	73.5594	118.219	74.7765	82.0403	97.32	85.2874	81.2042	79.5309	76.011	89.0235	76.3654	76.5611	76.7891	78.5225	85.2761	80.1889	65.1352	35.0654
VC83_00743	29.0174	29.5998	40.2114	36.3005	44.5496	48.3533	45.1002	46.2466	34.7259	41.9273	38.7106	58.6937	31.853	17.5376	30.9779	121.198	46.3052	33.6845	47.0022	29.7626	17.9132
VC83_00744	320.66	456.826	415.419	370.732	448.417	493.918	417.865	291.671	288.811	294.838	332.86	455.142	340.58	357.49	379.022	319.337	365.505	467.174	356.529	339.494	203.982
VC83_00745	57.7949	50.37	54.3477	62.7172	44.048	61.5351	60.8356	65.6363	57.0453	63.1299	68.7584	35.3874	63.6109	40.9518	50.1415	33.2987	53.0316	55.431	69.3128	48.2166	33.5726
VC83_00746	56.2062	61.8958	56.1296	60.5607	66.1163	68.0517	63.2632	63.4911	58.8221	61.1747	63.548	59.3782	55.7428	38.7365	51.8469	75.0752	68.6495	64.8495	73.3693	54.0924	41.7682
VC83_00747	75.5711	73.9253	83.4223	87.4267	92.5805	93.5227	82.5668	87.9551	89.6203	89.4159	89.3124	58.0777	83.3446	67.5966	86.0188	50.7438	81.3805	83.6564	90.8592	78.6288	68.199
VC83_00748	20.3541	24.9183	25.3029	21.954	16.9642	22.0193	23.1058	13.4491	13.1859	14.2944	14.3846	16.0509	15.8313	25.7218	23.3807	37.6753	23.0082	16.8273	12.4046	23.1487	18.2644
VC83_00749	58.8741	59.7921	58.8322	54.5107	65.3492	62.9932	72.213	75.62	84.1028	72.9057	75.8228	59.9258	76.4917	64.3352	63.8784	149.355	81.8424	81.6167	85.9209	78.2154	54.0909
VC83_00750	146.706	64.118	109.616	117.557	60.8352	111.257	59.8997	86.5937	68.0491	73.2098	69.9411	70.2271	73.8267	154.238	125.586	128.971	115.474	60.0802	73.5457	100.272	141.608
VC83_00751	19.6647	23.4072	20.9075	20.4864	20.0916	20.2042	18.3969	15.8418	13.5911	16.8144	16.3665	17.0777	15.7362	27.3832	24.9622	16.2821	22.6041	19.6168	15.785	21.761	18.2937
VC83_00752	0.0599532	0.0296294	0.0296982	0	0	0.148779	0	0.0825095	0.0311723	0.0868959	0.0319658	0.171119	0	0.0615354	0.0620179	0	0	0.0299951	0.0293948	0.0295264	0
VC83_00753	19.0352	40.5626	28.6588	23.9607	29.149	25.8578	25.8551	28.5895	24.969	28.9798	30.3036	29.8773	30.2033	18.8606	23.2567	27.0858	24.163	28.7353	24.8974	21.2295	20.1963
VC83_00754	1725.81	1876.99	1509.65	1195.97	1402.66	1586.82	1743.55	1029.55	1029.06	1082.29	1079.8	1165.59	1094.23	1083.18	1060.23	2929.31	1163.11	1336.13	1212.3	1046.53	353.376
VC83_00755	167.18	195.376	166.429	144.094	269.599	190.11	203.244	181.768	181.236	144.682	149.056	145.759	158.282	142.054	152.409	171.758	150.752	168.903	183.394	149.787	94.3663
VC83_00756	62.3514	76.4142	73.5625	64.2747	67.7685	72.8423	62.8537	88.9453	85.1938	90.7193	81.4808	66.8048	75.6986	53.2589	55.537	60.7518	59.4693	79.847	63.3457	54.4171	48.5588
VC83_00757	218.949	275.583	240.051	229.424	202.42	222.842	234.129	166.504	165.712	177.137	177.538	212.53	160.312	174.914	181.588	461.408	246.913	202.947	216.61	185.957	86.8439
VC83_00758	3032.67	2992.12	2775.77	2623.67	2473.83	2685.32	2864.13	3136.6	3113.39	3519.33	3134.72	3317.99	2899.55	1612.44	2288.83	2779.34	3340.12	3217.28	4453.25	2699.33	1211.83
VC83_00759	182.827	171.584	161.915	178.717	203.335	191.866	244.015	137.09	129.427	142.727	154.331	113.965	147.082	127.778	139.54	329.315	156.987	200.217	204.117	149.581	54.9397
VC83_00760	128.78	116.118	136.909	152.57	94.4097	130.807	111.785	162.007	143.767	146.333	133.329	100.31	123.415	99.4412	112.562	117.831	134.21	110.652	130.16	115.773	87.4879
VC83_00761	13.3096	26.8146	20.1651	12.0403	14.0729	15.7111	18.3677	13.6553	11.939	14.9026	14.7362	15.0585	17.7032	19.9682	17.0859	32.503	16.917	20.7566	15.4322	17.6273	21.1622
VC83_00762	14.6586	24.3554	21.8876	23.6612	14.3975	15.7706	15.1504	28.9196	24.8131	27.7198	25.7964	24.7095	21.4469	17.353	20.1868	56.8037	22.3443	20.2467	20.3412	18.1883	16.5961
VC83_00763	8.21359	10.4888	8.46399	10.9321	5.95961	6.75458	8.45264	10.3137	10.3492	9.90613	9.94136	7.495	8.66124	6.9535	8.37241	3.58084	7.96772	9.35848	5.90835	6.28912	7.37603
VC83_00764	40.4684	33.096	45.8243	44.0578	54.9051	50.4064	42.8774	37.1705	42.0514	34.3673	34.1395	55.6136	35.0891	33.106	35.0711	32.2581	46.0742	41.3333	39.095	42.6952	16.2448
VC83_00765	5.06605	8.474	6.97908	7.06842	5.51707	4.99898	6.49303	8.29221	8.323	9.602	8.05538	5.71537	6.78939	5.07667	5.14748	11.2934	9.03586	8.51862	8.20114	7.08633	4.56611
VC83_00766	13.6993	29.3924	21.4718	16.3831	14.3975	13.3901	16.9345	15.4293	12.843	12.8171	13.9051	22.793	12.5636	12.9224	11.5353	13.9561	12.0093	16.5573	9.75906	10.8067	7.20041
VC83_00767	47.2432	60.5625	53.7835	52.6537	54.5511	52.3406	40.6838	52.2285	43.0489	46.4024	40.181	55.5452	35.9457	41.1672	48.9941	35.4411	42.4945	46.0725	34.9504	39.713	31.8457
VC83_00768	180.429	111.229	160.756	176.501	134.888	204.988	157.178	256.522	207.794	216.501	205.86	103.253	211.201	115.779	162.363	125.299	153.812	182.58	228.25	149.138	120.768
VC83_00770	46.2839	75.0216	61.3862	43.6085	55.2002	58.0537	71.7158	58.5405	55.0191	67.4312	65.3061	44.8673	66.1807	69.135	50.6996	232.907	63.3665	79.6671	69.8125	60.7653	101.625
VC83_00769	0	0	0	0	0	0	0	0	0	0	0	0	0	0	0	0	0	0	0	0	0
VC83_00771	23.8914	28.9183	28.3618	25.4283	31.3027	32.4934	25.3287	15.2643	14.9003	14.4247	15.2796	20.5	17.7984	41.5671	27.1328	34.2169	28.3778	29.6352	14.668	37.2033	18.3523
VC83_00772	82.7954	51.407	54.9417	78.5013	58.18	56.4766	46.2409	49.1757	67.7997	39.7114	42.8981	49.0426	38.3569	62.8276	54.9788	141.122	46.9692	44.0628	37.6547	45.7659	56.9593
VC83_00773	170.207	113.777	154.045	202.468	84.0836	179.309	131.849	202.685	195.481	187.869	194.831	96.9559	184.932	118.148	124.408	115.536	150.145	167.493	185.687	135.762	129.9
VC83_00774	3.47729	7.22957	3.74197	3.77382	2.68478	2.41022	2.72005	3.83669	2.21323	2.99791	4.82683	2.46411	2.72845	3.16907	3.59704	2.08117	2.33835	2.96952	2.41037	3.18885	3.83436
VC83_00775	44.1256	48.5922	54.4962	43.7583	53.784	65.8497	57.8816	29.8684	28.7408	33.846	36.2172	36.0718	39.2452	33.6906	32.3423	47.7139	38.0488	45.8626	43.4748	47.5965	33.4848
VC83_00776	9.14287	13.8073	13.7206	9.79395	14.0434	12.2594	15.3844	9.9424	10.5674	11.6441	10.3569	9.37731	10.1524	23.1065	17.334	54.6307	18.9378	16.2574	11.6991	22.7058	10.5957
VC83_00777	288.705	369.804	304.021	264.736	258.653	307.021	270.543	204.541	188.998	189.65	185.306	224.474	198.479	300.231	270.553	292.649	204.072	215.155	233.247	229.538	233.75
VC83_00778	99.7322	123.762	114.932	106.865	50.2142	84.0901	50.3356	81.3956	65.1812	74.687	59.4563	63.7246	56.6312	92.0877	96.3448	73.2388	81.0052	47.8722	57.1728	59.3481	45.0172
VC83_00779	18.3757	31.3775	24.9762	22.2835	18.4394	16.6633	43.8718	18.5234	18.5787	25.5474	27.2348	15.7772	24.9685	74.6424	46.3894	11.9055	41.7151	35.0643	26.1025	66.4934	32.0213
VC83_00780	85.1036	136.591	102.251	98.1791	55.6132	79.0911	84.2047	62.1297	51.1225	87.0263	65.2102	56.5376	73.5095	152.146	111.849	37.6141	97.8933	86.9259	71.488	118.844	209.661
VC83_00781	25.4202	100.829	57.1394	33.1557	31.2142	23.1501	35.3314	43.235	37.1574	57.5251	65.0823	101.747	65.8317	80.919	57.5836	20.9647	45.1504	70.7585	30.6881	44.8506	290.533
VC83_00782	34.653	62.6365	46.9529	43.6085	28.3524	32.0471	47.1476	24.8354	24.7196	34.5846	37.6877	26.1469	31.7579	36.9828	27.3189	50.1623	34.1804	37.7639	44.7388	41.396	46.6563
VC83_00783	1.67869	4.68144	3.2965	2.36612	1.29813	2.73754	2.57381	2.72281	3.08606	3.51928	3.16461	4.14107	3.61678	4.83053	4.06217	8.90619	4.82105	4.25931	2.02824	4.16322	1.69766
VC83_00784	1.25902	2.16295	1.36612	2.15647	0.708073	1.36877	0.701949	0.86635	1.58979	0.564823	1.18273	0.889818	1.04696	0.830727	0.992286	0.642714	1.44343	0.959844	1.49913	1.53537	0.643939
VC83_00785	1475.48	939.192	1174.56	1291.51	650.306	1253.58	810.781	396.252	380.582	406.499	413.03	411.849	438.011	653.321	656.924	1380.76	604.883	476.533	616.996	571.985	285.411
VC83_00786	3155.73	6271.92	4250.62	2093.87	3116.43	3541.99	4191.13	1004.02	960.667	1398.72	1723.47	1514.91	1991.48	3180.46	2536.13	1341.96	2082.81	2770.35	1761.72	2452.29	897.095
VC83_00787	2.06839	3.34812	2.19767	2.27627	2.06521	1.39853	1.05292	3.05285	2.36909	1.65102	2.87692	4.41486	2.44291	2.30758	1.95356	2.60146	1.53003	2.57958	1.32276	1.62395	1.78547
VC83_00788	984.522	691.876	1071.93	1093.69	246.852	1169.79	679.458	774.558	1030.52	901.502	1081.98	1568.89	979.671	4970.86	3919.06	48.4484	1211.18	2636.21	59.7595	484.41	50.3736
VC83_00789	42.3869	26.3109	47.8141	44.3274	39.9471	62.7551	35.7702	27.4757	25.4678	23.9833	25.7644	45.9967	24.3022	38.5827	40.8388	8.11044	38.222	35.1843	31.423	25.9242	6.43939
VC83_00790	85.5833	54.9033	93.0445	97.64	97.301	109.65	112.751	40.7597	40.3681	48.5314	60.3514	61.2263	54.7593	473.453	292.972	59.5582	237.906	192.839	65.5209	443.545	51.7785
VC83_00791	2.39813	4.20737	2.88073	2.48593	1.44565	2.38047	1.93036	2.10399	3.1484	2.1724	2.46136	4.14107	1.74494	3.81519	3.16291	0.887558	3.40649	2.57958	2.14582	2.06685	3.3075
VC83_00792	17.3864	23.9998	24.1743	19.1985	15.7251	23.3881	17.695	12.5414	12.6559	11.3399	12.2429	13.7237	12.976	22.7989	20.2798	35.1351	19.4863	13.8877	15.8732	22.6763	15.1326
VC83_00793	28.0881	31.5849	33.856	37.2589	29.7981	30.7378	30.3008	35.6029	36.6898	35.2797	36.473	41.6161	36.263	29.937	30.4818	10.2222	36.4033	31.7648	27.3077	27.5186	24.9087
VC83_00794	2.18829	3.85182	3.3559	4.10328	4.69098	2.85656	4.27019	3.42415	2.64964	2.34619	3.13265	3.25126	4.37821	2.27681	2.35668	0.887558	2.04967	3.02951	1.46974	1.88969	1.4635
VC83_00795	22.3626	27.2294	26.2532	31.2987	14.3385	20.0555	18.4847	36.0979	31.8269	28.5453	33.0206	34.7713	32.1703	28.214	29.7376	14.1091	29.3593	31.075	23.7804	26.4852	26.021
VC83_00796	346.29	275.672	295.467	334.072	189.852	297.202	220.705	236.926	253.649	201.121	209.12	215.883	196.575	277.063	227.327	191.713	262.993	238.071	271.196	247.047	267.322
VC83_00797	204.261	199.732	194.82	186.414	136.363	203.56	143.432	154.375	150.25	124.565	138.508	155.034	137.152	250.787	216.225	137.755	202.224	146.736	167.756	206.685	219.203
VC83_00798	125.182	105.332	125.297	147.239	108.542	148.035	119.01	195.135	174.689	180.439	166.478	101.337	171.385	71.7502	108.562	91.6327	133.835	158.284	160.554	110.429	88.044
VC83_00799	27.2487	25.5702	29.6388	30.7596	21.6257	27.8515	23.4276	26.403	24.065	29.3274	23.9104	24.8122	23.5408	19.7836	24.218	20.6893	24.3362	21.1766	26.0144	21.9086	28.7724
VC83_00800	223.176	234.931	233.012	233.467	131.436	211.802	161.39	193.567	182.015	197.21	197.069	174.096	169.513	168.176	179.077	174.084	172.432	173.882	152.441	157.76	190.02
VC83_00801	43.0764	109.658	76.2353	53.7319	43.9005	44.4553	49.2242	75.2487	92.3635	75.165	78.2842	59.6862	72.4625	84.8265	74.7315	120.341	71.7095	73.578	49.0304	66.4049	53.7689
VC83_00802	122.365	127.466	122.03	153.169	225.462	136.193	185.402	159.037	172.133	131.213	147.778	95.895	130.331	97.6566	136.067	52.978	172.634	187.74	202.148	138.331	60.2083
VC83_00803	123.684	141.658	129.811	107.344	99.4252	130.539	117.957	56.6428	63.0615	58.1334	61.4702	61.8081	62.3736	83.7804	66.049	112.353	78.7535	68.6289	87.5376	83.6483	71.5943
VC83_00804	37.4708	34.0145	37.6573	32.0475	39.6816	39.7538	34.4833	37.5418	39.2771	38.017	39.7335	41.6503	32.9	43.6593	42.6063	37.5223	41.9749	38.2438	34.8328	54.6534	13.0251
VC83_00805	3.80703	5.12588	4.39534	3.59411	4.21893	3.71948	3.88997	5.48688	5.57984	6.4303	7.16033	4.38064	5.10791	5.01513	4.77538	2.90752	3.81065	7.16884	4.08587	4.45849	4.44903
VC83_00806	13.5494	11.911	12.889	14.2267	10.6801	13.6877	16.5543	30.8998	28.6785	25.6777	27.2668	4.14107	27.6652	10.3995	14.6052	5.29474	15.7045	19.9468	16.608	15.4718	16.6253
VC83_00807	77.6994	100.533	75.8492	73.3498	29.5325	60.821	54.0501	84.2422	102.401	86.5483	94.2671	57.1537	85.0895	112.241	87.1971	63.7512	81.7847	80.207	64.7272	88.6973	60.9108
VC83_00808	67.8371	106.192	74.5722	53.0431	54.2561	59.8093	61.0403	55.2401	51.029	55.1789	63.8996	16.3932	62.6274	106.856	81.9256	18.2715	51.6459	56.8708	51.0587	52.8227	67.8477
VC83_00809	116.609	220.68	137.325	113.843	83.6706	89.5651	86.8955	111.924	113.716	139.946	140.777	183.029	144.83	245.034	235.668	40.2768	155.111	148.626	91.741	143.853	140.115
VC83_00810	181.898	157.747	179.199	180.275	173.566	204.601	244.337	138.162	140.774	174.574	161.747	126.559	167.133	203.621	180.875	971.509	201.358	225.953	222.989	244.036	65.5061
VC83_00811	266.013	383.197	314.534	232.659	268.625	279.467	318.773	125.91	121.354	149.765	167.629	156.608	175.128	293.031	227.916	335.711	188.079	235.162	160.701	194.756	82.6876
VC83_00812	3.29743	0.325923	2.94012	4.10328	2.12422	3.42192	3.33426	0.412548	0.841651	0.391032	0.351624	0.205343	0.41244	3.96903	2.88383	1.71391	1.70325	0.269956	1.20518	2.06685	16.0985
VC83_00813	3.38736	2.75553	3.56379	4.46269	1.88819	3.63022	1.95961	1.23764	2.27558	1.30344	1.82205	2.63523	2.44291	4.36901	4.37226	1.49967	2.4827	1.2298	1.35216	2.1259	5.6491
VC83_00814	16.3972	7.67401	13.8394	20.0671	6.22514	16.4252	6.961	21.0812	20.1996	17.7702	16.4624	4.51754	16.2438	7.29194	17.303	1.04059	21.1029	13.2578	19.2536	14.586	3.36604
VC83_00815	23.052	28.0887	24.798	31.0291	11.0636	20.8291	12.2841	32.8388	27.0575	26.6336	23.3989	24.0251	20.6854	20.1221	28.5592	5.66201	33.7474	26.8756	25.0737	22.2924	17.0058
VC83_00816	11.7808	17.8961	13.9879	18.1802	4.36645	11.456	7.42896	13.3665	11.0973	13.5558	10.9003	14.374	10.4696	14.8916	14.1401	3.09115	15.6756	13.3178	11.9343	11.781	10.1274
VC83_00817	130.129	133.629	123.574	119.265	69.9222	122.386	93.2715	48.0618	45.9791	69.8643	70.4206	59.2071	84.8991	153.285	102.236	292.649	88.3956	68.4789	67.9607	96.9351	94.4541
VC83_00818	0	0.0888882	0.118793	0.269558	0.0590061	0.0595117	0	0.0825095	0.218206	0.21724	0.191795	0.102671	0.0634523	0	0.0310089	0	0.115474	0.149976	0.0293948	0	0.0878098
VC83_00819	0.839345	1.48147	1.27702	0.599018	0.826085	1.13072	0.935932	0.330038	0.374067	0.564823	1.05487	0.376461	0.697975	1.07687	0.961277	0.459082	0.663977	0.959844	0.382132	0.679107	0.26343
VC83_00820	15.9476	19.1998	20.0166	21.8642	23.5434	16.2765	23.3398	4.78555	4.80053	6.99512	6.32922	6.74208	6.37695	6.33814	4.99244	8.01863	8.05433	4.55926	6.7314	7.44065	4.03925
VC83_00821	122.574	144.414	128.593	134.33	108.689	124.26	106.111	51.6922	50.7485	54.3534	53.1591	26.0101	51.7453	34.5213	30.3577	32.3194	33.0256	33.3546	30.5118	33.9554	32.1384
VC83_00822	13.0698	16.6813	14.0473	16.9522	9.02793	11.6643	11.0557	11.7576	10.6609	11.6441	12.6265	9.17197	10.6283	11.2917	8.71351	7.49834	11.5474	9.62844	9.37693	8.85792	10.4494
VC83_00823	150.722	138.843	139.374	194.921	113.056	139.704	116.143	149.342	151.279	127.694	140.074	96.6137	133.789	107.348	138.238	98.6414	141.802	134.168	133.011	115.123	113.684
VC83_00824	426.987	323.583	329.413	318.498	390.827	381.976	457.203	292.331	339.622	278.675	275.801	316.467	266.373	335.952	340.137	1105.99	414.379	344.794	429.692	387.091	105.518
VC83_00825	0	0	0	0	0	0	0	0	0	0	0	0	0	0	0	0	0	0	0	0	0
VC83_00826	62.4413	37.3627	55.5357	73.2599	43.0154	64.481	51.9735	65.4713	72.3197	67.214	67.9912	38.2964	59.0423	46.613	52.5912	20.475	65.7049	72.9781	76.5439	59.4366	50.5492
VC83_00827	120.086	121.273	115.526	150.384	81.7529	115.363	135.008	89.4403	80.8297	93.5	101.683	81.2472	92.672	112.394	109.307	406.685	116.311	125.65	170.313	111.019	150.974
VC83_00828	76.95	223.198	141.334	100.366	165.955	96.7661	225.062	97.5263	79.1464	136.513	162.834	152.364	169.989	136.732	95.7556	209.035	134.21	156.005	178.132	164.373	159.668
VC83_00829	16.3073	18.8147	18.205	15.5146	8.90991	12.8545	10.4415	8.33346	8.07362	9.29786	7.89555	4.7571	8.34397	16.6453	10.7911	20.9953	10.6236	8.12868	6.90777	9.03508	12.2056
VC83_00830	24.6108	31.1405	31.985	25.3684	26.7297	26.5422	24.3635	30.116	30.0501	31.9777	32.1256	9.95911	29.2198	20.2451	24.4661	26.994	29.648	28.3454	24.5152	22.4105	14.8691
VC83_00831	148.864	204.265	192.86	124.326	674.321	207.279	623.594	91.2968	77.619	148.375	125.817	115.437	163.136	229.465	133.928	1578.02	145.902	167.493	151.265	205.002	153.257
VC83_00832	395.601	362.16	375.177	447.197	231.599	415.927	344.979	484.496	421.543	406.76	455.353	238.779	425.67	267.094	329.935	182.929	339.783	401.125	383.396	281.77	290.153
VC83_00833	44.8151	28.5035	42.6169	52.3542	42.4549	49.8708	44.3105	32.9213	35.3805	34.1066	36.3131	30.5618	30.1398	54.4588	46.4204	70.9434	48.0662	35.4542	47.6783	49.2796	45.7489
VC83_00834	181.868	284.442	249.227	162.094	151.646	258.251	315.789	40.966	34.4765	48.2272	50.6977	56.7088	65.0386	67.7197	57.0254	16.8636	37.6735	37.014	44.1803	58.0194	229.271
VC83_00835	1.01921	1.36295	1.21763	0.688871	0.649067	0.654629	0.701949	0.701331	1.05986	1.39033	0.863076	0.54758	0.856606	0.830727	1.17834	0.459082	1.0104	1.2598	0.970027	0.767686	1.37569
VC83_00836	26.3195	32.3553	32.965	21.5347	21.1242	35.5285	36.6768	4.57928	4.0524	4.90962	5.53008	8.82973	7.32874	16.553	12.0005	3.02994	9.35342	7.82873	6.96656	13.6707	36.1777
VC83_00837	96.165	83.2586	103.973	72.631	61.8974	124.707	117.606	9.19981	11.5337	11.9916	12.7543	15.5034	16.1803	30.9831	23.7528	5.69261	16.1664	11.4581	25.1031	31.1799	65.2427
VC83_00838	0	0	0	0	0	0	0	0	0	0	0	0	0	0	0	0	0	0	0	0	0
VC83_00839	180.579	99.7029	168.745	135.498	137.337	220.58	247.905	36.2217	34.5701	35.8011	37.8475	30.4591	45.0828	56.1818	46.4514	9.5183	35.3351	28.6453	36.3025	44.762	94.8932
VC83_00840	2.12834	5.12588	2.79163	2.60573	1.47515	2.38047	2.0181	2.22776	2.05737	2.12895	3.13265	2.97747	2.44291	4.73822	3.1319	0.765136	3.40649	3.32946	3.64495	4.07464	8.13705
VC83_00841	0.389696	0.444441	0.237586	0.718822	0.383539	0.565361	0.292479	0.78384	0.623446	0.43448	0.22376	0.581804	0.285535	0.338445	0.496143	0.183633	0.548503	0.419932	0.146974	0.442896	1.40496
VC83_00842	0.299766	1.03703	0.742455	0.509166	0.029503	0.178535	0.146239	0.948859	0.592273	0.999303	1.0229	1.06094	0.666249	1.23071	1.0543	0.244844	0.779451	0.809868	0.646685	0.767686	2.13671
VC83_00843	5.75551	11.2888	7.57304	6.13994	5.04502	6.39751	5.11838	4.57928	4.51998	3.21515	3.6441	3.96996	3.83886	4.55362	4.03116	2.05057	3.81065	2.72956	1.82247	1.74206	1.81474
VC83_00844	6.50493	19.0221	11.7605	7.69738	7.19874	9.49212	6.81476	5.28061	4.98756	3.73652	6.1694	9.85644	5.04446	7.90729	7.13206	3.58084	6.12014	6.80889	3.351	4.34038	4.09779
VC83_00845	57.0455	41.0663	61.6535	77.6328	34.8136	72.4258	61.4498	95.9173	82.8559	93.5869	84.9331	58.4542	85.6288	35.752	47.5987	49.9787	61.9231	70.7285	91.0355	58.0784	64.5402
VC83_00846	0	0	0	0	0	0	0	0	0	0	0	0	0	0	0	0	0	0	0	0	0
VC83_00847	3.65715	3.61479	3.47469	5.63077	1.85869	3.39217	2.36908	2.22776	2.89902	2.04205	2.46136	2.77212	1.52285	1.87683	2.94585	1.65269	2.80025	1.88969	3.23342	2.30306	1.87328
VC83_00848	159.745	130.34	153.659	184.318	62.812	154.998	118.366	171.496	153.555	164.842	167.469	49.0426	150.414	136.393	120.16	122.299	142.091	144.007	155.763	128.912	103.616
VC83_00849	4.49649	10.9925	7.57304	4.9419	6.40216	4.46338	5.90807	3.87795	4.2706	3.43239	5.43418	6.9132	4.8541	6.86119	6.51188	10.3446	6.35109	7.64876	5.23227	6.20054	4.00998
VC83_00850	250.275	515.581	349.102	298.581	295.266	261.881	310.115	254.377	333.169	277.893	317.132	206.746	267.134	270.971	306.523	194.589	273.097	317.768	287.657	341.355	225.466
VC83_00851	1.76862	2.63702	1.39582	1.43764	1.18012	0.86292	1.28691	1.52643	1.34041	1.25999	1.69419	2.05343	1.42768	1.72299	2.32567	0.550898	1.84759	1.70972	0.999422	1.122	1.55131
VC83_00852	65.409	66.4587	66.7022	82.4848	42.7794	65.939	54.3426	60.0257	58.8221	61.5658	52.6476	52.8073	57.1388	100.456	65.1498	62.68	62.7314	56.8108	58.0546	69.1508	71.7114
VC83_00853	7.34427	6.90365	7.81063	9.37464	9.52948	9.19456	9.91503	5.15685	4.2706	6.12616	7.60786	8.11103	6.78939	6.89196	7.53517	3.85629	4.82105	6.92887	4.26224	4.66517	5.26859
VC83_00854	157.617	212.532	182.792	185.186	143.562	187.581	170.398	120.299	124.627	122.176	156.025	168.107	134.995	150.608	139.943	147.212	167.149	154.025	173.018	171.165	194.528
VC83_00855	57.2254	60.8291	71.7212	73.7691	62.4579	86.054	55.22	38.4907	41.0227	45.1424	46.0947	57.667	37.8493	48.0899	38.6371	44.3473	55.8318	57.3507	56.7613	62.0645	65.1842
VC83_00856	48.0225	48.6515	49.893	52.0846	38.7965	54.2152	55.7465	59.2418	48.5041	55.1789	59.0728	34.2922	57.9002	47.5053	44.5288	41.8377	48.9034	54.8911	64.3157	49.2205	70.5991
VC83_00857	0.539579	0.799993	0.623662	0.808675	0.649067	1.21999	0.526462	0.948859	0.841651	0.825511	0.639316	0.684475	0.539344	1.38455	1.33338	0.459082	1.41456	1.31979	1.17579	1.35821	1.81474
VC83_00858	8.60329	15.7036	11.8199	10.992	7.55278	9.40285	9.50556	14.7692	11.3155	13.5558	15.7911	10.8147	13.2615	18.5529	17.7371	12.5176	17.4944	15.4175	16.9608	20.7571	22.8891
VC83_00859	85.3135	92.9474	100.142	101.623	56.8818	89.952	73.7632	110.274	114.807	101.147	105.327	70.5009	90.9906	59.5047	68.5297	60.6294	74.3366	77.8074	83.5105	64.4561	64.6866
VC83_00860	114.84	95.4659	112.23	141.518	78.9796	110.9	69.2297	79.9105	82.7936	81.9863	73.745	91.0352	72.9384	103.256	100.004	87.7458	109.585	73.608	77.8079	86.5123	95.7127
VC83_00861	19.0052	17.9554	18.3238	25.0689	13.5714	18.3594	13.7758	19.266	19.9814	20.5943	18.1566	9.54843	17.3859	15.8454	17.0549	15.4864	17.6964	14.5776	16.3729	14.7041	16.6253
VC83_00862	9.65247	10.9629	9.9192	13.8074	11.0341	13.9257	9.47631	8.33346	8.57238	8.38546	9.36597	9.00085	8.2488	8.89186	7.81425	9.48769	9.38228	9.98838	10.9348	10.8067	9.13222
VC83_00863	36.3317	23.4665	30.3516	45.4954	17.9083	34.9334	19.4791	23.9278	27.681	27.2419	25.8283	20.5685	25.0636	31.1984	26.8227	15.1191	32.939	24.0261	28.895	30.5598	32.0213
VC83_00864	17.0567	14.874	16.6607	23.0023	15.0465	19.0735	20.6198	23.0614	24.3144	28.3715	28.6413	21.8005	26.7769	33.0445	20.776	23.1377	27.7138	27.2956	27.3959	33.3648	45.2806
VC83_00865	2.8178	3.85182	3.2965	4.85205	3.03881	2.41022	2.57381	4.78555	4.48881	3.95376	5.30632	2.8748	4.981	3.9075	4.37226	1.77512	3.95499	4.34929	2.17521	4.16322	4.74173
VC83_00866	2.39813	5.68884	3.94986	3.65401	1.26863	1.48779	2.0181	2.31027	1.83916	1.91171	2.3335	1.4374	1.74494	10.4918	6.32582	1.46906	3.5797	4.16932	2.43976	4.07464	6.64428
VC83_00867	39.3293	52.7403	46.0619	38.3671	52.7809	45.6157	50.0139	41.8736	39.1836	44.7514	39.7654	39.6311	44.5435	52.5512	53.0253	77.34	53.5801	51.9516	51.3232	45.5297	30.7334
VC83_00868	72.8432	98.251	92.0645	82.3351	115.534	100.962	118.512	59.3243	55.9231	70.994	76.1425	80.3916	83.0273	126.671	95.6626	178.491	103.292	117.581	90.0655	114.651	84.5609
VC83_00869	75.2113	84.9475	82.4422	90.6914	83.7001	90.2793	78.1211	101.652	107.7	92.9786	105.967	38.0568	96.0667	66.0582	79.3209	43.7964	75.78	88.3057	86.8615	77.0048	72.1504
VC83_00870	27.9382	40.1182	31.6286	33.9344	35.7872	34.9929	42.0877	48.3093	48.8781	41.319	48.7158	29.98	37.4051	40.0288	41.3039	49.8563	45.0927	44.8427	51.7054	54.6238	29.2407
VC83_00871	130.938	126.843	133.404	139.721	128.102	153.243	126.673	113.121	107.887	107.056	110.538	141.652	103.237	206.605	141.06	54.3247	133.604	133.568	94.3572	164.875	72.4724
VC83_00872	82.9753	59.6143	97.8259	102.252	82.6085	108.52	100.7	42.6574	44.7322	42.7093	57.2827	66.5652	46.9547	376.32	210.396	17.5981	165.85	163.833	54.6448	284.782	28.1284
VC83_00873	36.2717	46.37	48.5566	42.8298	54.3446	53.5308	45.6852	25.8667	31.9516	25.895	35.0025	49.8982	32.0117	54.2742	46.5754	37.1244	47.7197	54.8011	37.8017	65.1647	28.5967
VC83_00874	135.584	163.762	166.874	139.182	108.188	129.527	97.6879	106.52	94.0468	135.688	113.319	146.307	119.354	219.527	204.535	383.976	150.348	139.957	113.758	138.39	137.627
VC83_00875	629.599	112.918	379.87	378.759	196.107	582.203	203.653	137.09	166.398	140.076	130.101	109.208	154.443	461.177	307.485	366.072	269.777	154.145	265.052	379.326	466.592
VC83_00876	89.2404	53.6588	82.3531	92.8478	64.3461	95.1592	54.0793	74.9186	76.0915	76.1208	69.6854	98.0168	64.5627	65.7813	80.4372	44.3779	85.8263	64.2796	76.0148	66.7296	72.0626
VC83_00877	6.50493	13.748	7.69184	7.63748	12.6568	6.84385	8.42339	5.61065	5.76687	6.16961	5.27435	6.63941	4.50511	14.2454	8.80654	8.23287	5.02313	5.75906	3.82132	4.8128	5.44421
VC83_00878	392.934	496.5	419.071	335.181	442.663	411.583	466.738	308.709	301.997	305.396	319.977	360.821	336.17	401.241	352.324	563.569	360.54	383.158	333.513	322.458	227.047
VC83_00879	16.2773	16.0888	19.0069	20.8458	17.3183	21.2754	14.1267	20.9987	22.5376	19.6385	18.8918	16.7696	15.6727	10.6149	16.4968	13.8949	20.8431	18.0271	18.6363	20.3732	9.71762
VC83_00880	147.995	157.747	156.599	166.857	134.534	158.42	148.989	295.879	279.615	269.595	279.669	163.521	237.565	75.9654	159.944	52.9168	188.281	207.356	200.531	127.908	84.9121
VC83_00881	2.72787	4.05923	2.67284	2.42602	2.44875	2.70778	2.60306	1.77395	1.24689	1.82481	1.59829	2.77212	1.71321	1.96913	3.10089	1.1018	2.42496	1.58974	1.38155	1.86016	1.31715
VC83_00882	88.9406	116.74	102.399	130.556	90.6923	96.7958	81.9818	91.2143	83.0741	88.069	81.3529	112.904	81.4727	73.904	77.0572	38.318	76.4728	77.1475	56.4085	58.2851	85.3804
VC83_00883	35.1326	102.458	62.099	44.6568	60.7467	43.8304	63.1169	33.2513	29.9566	36.8873	39.5417	48.2555	39.2452	46.1823	46.3894	85.4198	41.8017	53.0614	42.0051	45.7364	32.1677
VC83_00884	15.8876	11.111	14.7303	15.4846	15.6366	13.5984	13.1323	12.3764	13.934	12.2089	11.4757	18.207	9.48611	21.1682	13.954	10.5283	12.3557	11.4281	9.25935	13.5821	13.8154
VC83_00885	550.311	354.812	446.839	446.209	294.234	521.561	343.487	503.143	453.276	474.669	438.283	366.81	497.275	507.421	532.206	480.72	423.964	434.359	438.834	453.319	473.354
VC83_00886	155.878	127.466	154.668	149.695	130.403	164.847	132.23	100.868	101.965	94.8034	89.1526	82.5819	104.125	170.976	143.881	90.3473	132.593	127.179	109.495	146.628	94.5127
VC83_00887	95.3856	100.829	94.4403	84.6712	113.646	99.087	109.972	135.563	121.135	113.964	107.98	109.448	118.37	110.394	116.594	163.678	111.086	100.814	93.7105	97.8505	37.8168
VC83_00888	65.9186	45.0959	63.8215	77.8424	36.0527	81.3228	46.5919	57.0553	57.2323	56.3954	54.5017	38.5359	51.7136	47.9053	49.0561	24.668	59.9889	49.132	58.084	53.8266	53.5055
VC83_00889	0	0	0	0	0	0	0	0	0	0	0	0	0	0	0	0	0	0	0	0	0
VC83_00890	151.951	111.021	126.277	196.508	57.1179	143.899	102.426	121.041	133.074	110.401	124.794	25.6336	109.646	114.733	119.663	86.4298	139.435	115.421	134.305	120.172	77.5946
VC83_00891	21.5832	20.948	18.9178	34.0242	11.5357	24.1618	17.9874	17.9046	17.6123	17.9006	21.8966	19.8498	18.4329	22.0297	19.1945	15.8536	26.0972	25.5558	23.2512	26.1013	14.2545
VC83_00892	58.0048	97.3325	67.0289	72.0619	45.1396	45.7348	51.4763	53.3837	53.8034	56.8734	48.6199	50.3431	46.0981	47.9361	44.6839	48.5709	47.0269	45.0827	37.3313	39.8606	32.3726
VC83_00893	166.61	167.554	163.607	163.322	109.25	160.741	139.893	233.956	206.267	202.989	216.6	82.0001	207.552	164.33	177.433	127.319	156.092	179.941	167.521	143.262	170.615
VC83_00894	0	0	0	0	0	0	0	0	0	0	0	0	0	0	0	0	0	0	0	0	0
VC83_00895	34.9228	27.4961	30.4407	39.9246	24.3695	33.3266	22.1699	46.8242	43.2359	37.9301	41.9071	44.7304	33.4711	22.1527	36.5595	12.4564	50.7509	31.1949	36.8022	29.5559	19.6987
VC83_00896	126.981	139.643	140.413	146.61	105.768	136.758	130.358	180.985	175.656	168.535	178.657	104.28	159.043	137.624	146.424	92.7957	164.002	171.032	172.047	148.843	133.617
VC83_00897	93.0175	42.4885	78.3736	82.1554	53.6955	108.549	52.8802	58.3342	56.2036	57.5685	51.3051	55.4083	59.772	75.75	72.5299	39.4198	71.3342	61.1301	75.4269	89.2583	95.0688
VC83_00898	102.46	159.554	124.079	112.705	96.7994	99.8012	81.5139	167.577	181.36	157.933	147.778	183.371	153.491	133.009	139.013	115.597	131.67	140.227	100.853	109.07	167.073
VC83_00900	145.447	142.606	152.055	159.309	111.846	153.778	97.454	172.156	161.659	168.057	154.171	99.5227	150.636	112.148	141.773	79.0233	137.616	132.219	117.726	101.216	131.949
VC83_00899	0	0	0	0	0	0	0	0	0	0	0	0	0	0	0	0	0	0	0	0	0
VC83_00901	0	0	0	0	0	0	0	0	0	0	0	0	0	0	0	0	0	0	0	0	0
VC83_00902	0	0	0	0	0	0	0	0	0	0	0	0	0	0	0	0	0	0	0	0	0
VC83_00903	0	0	0	0	0	0	0	0	0	0	0	0	0	0	0	0	0	0	0	0	0
VC83_00904	0	0	0	0	0	0	0	0	0	0	0	0	0	0	0	0	0	0	0	0	0
VC83_00905	0	0	0	0	0	0	0	0	0	0	0	0	0	0	0	0	0	0	0	0	0
VC83_00906	78.7186	91.7918	90.6092	91.1706	90.6333	87.4227	89.7618	128.962	116.397	120.525	115.109	80.3916	120.274	76.4577	93.647	55.5795	91.9753	114.971	82.4523	83.7073	62.4621
VC83_00907	35.4623	68.0587	58.2382	39.8347	112.79	85.7266	81.1336	47.6492	39.5888	37.3652	41.3637	70.9116	64.1185	167.499	130.796	314.318	91.8887	145.746	56.2028	146.982	29.5919
VC83_00908	41.008	43.3478	49.2693	49.4789	47.7359	50.1981	38.227	41.7086	39.3706	36.9308	37.2401	55.4767	36.6437	44.8593	42.0791	50.1929	49.4807	44.9027	38.5071	46.9174	26.1673
VC83_00909	13.9092	23.4665	22.4815	20.4565	34.6071	20.7398	25.5334	27.9707	27.1822	28.1977	27.8422	29.6378	25.0636	32.0292	27.2569	17.69	29.648	34.7644	25.2207	35.6088	16.1277
VC83_00910	314.245	209.332	238.298	400.504	249.035	298.927	412.775	302.851	285.881	276.633	268.193	151.44	271.481	210.42	217.404	133.134	246.48	368.37	329.368	223.456	104.786
VC83_00911	232.199	228.176	259.057	261.741	279.335	299.017	257.732	265.598	266.274	251.564	285.518	188.436	273.86	143.224	208.473	119.637	225.925	279.285	269.609	175.239	158.731
VC83_00912	92.2381	95.6733	100.231	84.9707	100.9	102.955	101.402	86.8413	82.1078	90.5455	85.0929	97.6061	86.1999	88.1186	88.8716	98.7026	89.608	105.523	75.1918	85.9218	56.9886
VC83_00913	49.6113	69.5105	62.8711	48.4905	73.5806	70.6107	68.6448	56.024	53.3046	63.5644	63.0365	52.5677	66.149	73.9347	59.3511	103.079	53.9842	73.4881	58.9365	64.899	52.0712
VC83_00914	39.4193	42.3404	41.0429	37.3488	36.8788	43.384	34.4248	25.4542	22.5064	25.6777	28.7692	26.0101	28.2363	63.1045	45.056	28.0652	37.6735	35.3643	30.4236	50.0768	40.1876
VC83_00915	31.3555	41.7774	33.2323	31.2987	46.7623	34.4573	28.8092	42.4924	39.2147	33.7591	31.5822	38.5702	29.9177	38.675	40.3116	37.7059	34.7866	37.3139	23.1631	33.1286	22.0988
VC83_00916	41.9673	44.533	46.4183	40.6434	54.0496	49.5138	49.6044	40.8835	33.1361	40.7542	37.9434	41.3081	38.8011	63.1968	55.0099	45.0818	51.3572	45.4726	36.6553	53.7676	41.0365
VC83_00917	178.091	151.021	171.18	173.146	222.777	201.179	165.485	144.969	175.344	136.036	141.608	173.959	128.998	131.963	141.029	105.987	176.214	161.554	168.05	142.17	80.6387
VC83_00918	7.97378	13.6295	11.8199	8.38626	6.63818	8.06384	6.87325	5.89943	7.16962	8.81993	8.47093	10.3356	10.2158	10.3687	10.2019	3.33599	9.23794	10.5583	4.32103	9.18271	8.40047
VC83_00919	54.2277	60.7699	61.2377	55.1097	37.5279	59.9878	47.1183	45.9165	39.8382	46.0548	46.2864	33.5051	47.7161	84.3035	69.8321	42.7864	59.9311	56.8708	40.7117	60.9129	66.7062
VC83_00920	39.1794	47.6737	38.7859	70.2948	17.3183	24.4891	33.2256	30.8586	32.7621	31.6736	32.2854	21.2187	33.2173	25.8141	25.5824	7.95742	20.0925	26.5457	22.6634	31.5637	78.0922
VC83_00921	150.003	136.591	120.545	193.363	67.68	118.28	120.618	147.279	138.935	146.072	141.64	72.4175	157.489	137.162	116.904	35.0738	97.2582	107.802	112.17	114.651	285.645
VC83_00922	615.48	618.217	556.782	652.001	277.063	463.031	440.093	392.704	419.298	360.879	387.233	344.051	459.204	947.399	857.18	187.489	574.918	533.763	403.972	583.471	580.921
VC83_00923	0	0	0	0	0	0	0	0	0	0	0	0	0	0	0	0	0	0	0	0	0
VC83_00924	0	0	0	0	0	0	0	0	0	0	0	0	0	0	0	0	0	0	0	0	0
VC83_00927	186.125	168.621	180.951	159.698	171.973	179.398	147.965	257.265	229.179	203.163	185.817	124.882	211.994	177.13	187.418	128.298	178.985	192.569	170.137	173.231	129.256
VC83_00925	0	0	0	0	0	0	0	0	0	0	0	0	0	0	0	0	0	0	0	0	0
VC83_00926	0	0	0	0	0	0	0	0	0	0	0	0	0	0	0	0	0	0	0	0	0
VC83_00928	144.457	147.14	158.826	132.862	180.175	192.044	145.157	90.5129	89.2462	92.5441	99.3177	105.957	95.3053	134.67	118.268	142.866	117.12	132.548	119.313	116.659	99.1373
VC83_00929	157.797	137.629	149.798	145.082	225.934	166.514	145.187	235.193	222.851	201.381	200.841	202.502	198.288	111.225	136.16	162.546	155.082	193.229	185.687	132.455	70.0137
VC83_00930	19.185	26.3702	26.4314	26.7462	24.8416	25.471	22.7549	42.9875	37.9055	41.9707	44.9439	34.0526	40.0701	19.5375	28.7763	20.9953	39.1169	30.745	36.5083	25.9242	18.7035
VC83_00932	10.6717	17.5999	14.2848	13.1485	18.7934	14.8482	14.9457	10.7262	12.5001	14.3813	16.9419	14.682	15.7044	15.63	17.21	19.6487	18.0429	15.8074	11.6109	17.2729	12.8495
VC83_00933	23.8614	51.9403	32.6383	29.3219	22.3043	24.3105	27.5515	30.8173	29.2084	36.8873	38.0073	31.0752	37.0244	56.0895	50.0484	7.55955	43.938	38.2438	28.4247	43.4333	39.5144
VC83_00934	20.9237	76.4142	34.5984	39.3555	18.1149	17.794	24.422	38.697	27.2446	31.8474	31.9977	53.5602	32.5193	33.2599	27.3809	14.0479	19.6306	26.1857	14.9325	18.7197	21.7183
VC83_00935	302.284	630.217	391.957	397.658	328.103	345.733	348.284	407.721	359.292	362.877	387.425	341.074	371.735	265.248	281.189	43.6434	216.254	355.682	216.698	195.76	209.339
VC83_00936	25.0904	15.911	19.2444	35.7314	8.70339	20.6803	12.9568	28.507	25.4989	25.7646	29.0889	10.9174	22.24	23.3834	24.125	12.2422	24.5383	19.6768	23.3982	22.6467	28.626
VC83_00937	7.37425	11.4073	8.3452	10.2432	3.51086	4.07655	3.71448	20.0911	18.5787	20.2033	17.3255	21.4241	15.6093	3.53828	10.1399	1.65269	11.0855	11.6381	7.11353	4.16322	6.49793
VC83_00938	623.424	1098.72	767.075	734.995	352.266	549.591	594.376	1192.55	1253.41	1397.81	1345.31	1128.67	1217.93	629.999	780.526	542.237	890.076	1351.16	1011.71	783.808	933.916
VC83_00939	647.255	1463.63	874.107	688.062	379.055	611.632	679.048	518.696	428.744	479.318	585.645	448.4	525.163	496.96	373.751	164.841	281.699	489.221	299.738	253.514	352.235
VC83_00940	96.3748	65.5402	97.4695	122.859	118.455	103.253	164.987	123.723	121.104	151.937	140.841	83.9851	149.398	105.779	63.5683	148.926	102.31	75.6177	162.7	129.237	506.048
VC83_00941	383.221	387.197	412.211	402.181	499.368	376.084	474.576	357.555	359.666	377.259	349.578	354.182	368.88	365.274	334.059	443.504	341.198	365.401	406.735	413.399	447.128
VC83_00942	358.131	472.589	422.873	379.987	247.412	320.679	266.419	395.262	536.101	374.043	435.566	555.862	411.9	441.701	461.847	223.114	370.47	398.275	331.279	401.618	401.086
VC83_00943	58.6043	47.4959	50.7542	74.428	42.0713	54.483	42.5264	63.7386	60.1625	51.9203	52.1042	49.2138	51.1425	50.0283	54.2036	37.4917	50.6643	43.9129	45.3561	44.3782	35.7679
VC83_00944	89.6001	61.5995	96.3707	97.8796	75.1147	118.934	92.0431	59.2831	55.3931	60.914	62.3333	51.4383	60.6604	94.2107	55.0409	75.2282	69.4	63.0498	91.0943	82.4967	165.287
VC83_00945	59.3537	42.4589	62.099	63.0766	56.9113	78.1984	62.6197	52.9299	64.589	58.7851	58.9449	35.5585	53.2999	51.382	60.2194	34.4005	62.9623	61.73	64.8742	59.8205	51.1053
VC83_00946	19.9345	20.4146	19.779	26.6563	11.6832	17.4667	17.5195	32.4262	24.6261	31.0653	28.6094	23.2379	24.3022	18.276	20.3729	5.53959	25.1157	19.2269	20.0472	18.4245	26.2551
VC83_00947	130.878	158.399	130.553	165.688	76.5014	109.323	96.9567	89.0278	84.9756	113.747	112.488	104.143	102.571	198.113	153.835	184.061	127.455	140.617	108.731	138.804	682.107
VC83_00948	58.7542	73.2438	62.2474	72.8107	39.7701	62.6956	50.7158	70.4631	75.6551	61.9568	77.1974	66.3941	62.9447	48.9206	46.9785	41.2255	57.102	68.5089	47.1786	51.2578	50.8126
VC83_00949	139.211	131.288	137.057	138.194	150.79	139.436	127.17	104.54	92.8622	99.4089	95.7375	95.4843	89.4043	125.378	123.726	147.794	115.532	104.443	106.233	117.131	79.9655
VC83_00950	142.419	146.132	149.382	135.588	188.701	167.793	164.198	135.398	130.3	112.226	111.049	161.673	109.233	129.409	143.292	193.916	146.71	136.868	140.154	130.713	40.1876
VC83_00951	159.386	160.71	154.728	153.558	166.545	171.84	142.496	129.911	139.028	118.439	134.576	113.897	116.34	120.855	121.679	108.496	130.226	134.258	127.397	119.67	80.346
VC83_00952	554.597	743.105	665.151	581.856	778.054	639.662	715.55	485.445	435.695	514.511	539.646	673.421	593.31	951.152	651.87	736.122	669.982	670.901	561.793	836.512	886.265
VC83_00953	17.6862	14.548	22.1846	18.6295	15.5481	20.2042	13.0738	17.327	17.5812	15.3371	12.7224	12.9366	12.5318	13.4455	16.6828	18.0878	16.484	12.328	17.1077	16.9481	11.064
VC83_00954	24.7907	46.7552	33.6184	28.5133	38.6785	31.0056	37.642	22.7726	22.9428	20.7681	30.9429	27.7212	26.3961	31.9061	24.9002	92.3673	30.9471	33.1446	34.0097	26.9576	27.9528
VC83_00955	61.1823	64.2365	71.9588	74.9671	71.5153	77.1569	63.3509	69.3905	68.0803	69.4733	72.2746	48.3582	72.177	36.4905	54.5137	36.9408	59.0651	68.4489	76.7497	54.0924	39.1925
VC83_00956	628.94	534.277	546.714	531.629	580.266	603.955	574.048	350.253	326.343	347.41	378.155	364.723	359.774	383.765	390.62	628.299	373.271	423.441	408.117	354.553	199.358
VC83_00957	216.191	268.887	259.176	194.891	259.922	258.073	262.324	151.694	137.439	164.364	157.208	306.816	164.151	208.051	214.954	294.639	238.454	245.84	175.516	207.187	72.7944
VC83_00958	58.1546	72.0883	62.9602	63.9152	58.18	59.7498	55.4832	101.363	80.4245	88.5904	88.0657	78.7146	86.3903	41.9671	62.545	38.8689	60.5085	75.4977	60.1711	46.6517	42.1487
VC83_00959	21.8829	12.6221	26.1938	15.9039	44.4906	34.2788	36.5599	7.42586	6.54618	11.6875	11.8913	7.15276	16.4024	58.1817	37.2727	82.2368	30.5429	29.1853	26.6023	41.5732	30.9969
VC83_00960	156.358	82.666	131.088	164.88	93.2296	164.818	147.79	212.875	210.943	195.472	195.119	70.0902	204.665	115.594	135.943	83.3692	133.748	154.205	186.157	142.849	128.788
VC83_00961	72.6933	92.8289	79.71	68.6475	51.0992	73.1697	59.6657	82.3032	69.0154	78.076	82.7274	46.5101	79.2519	77.7499	66.9483	73.5143	71.3342	75.0778	65.1976	68.767	71.2723
VC83_00962	145.537	192.887	196.275	149.515	259.597	177.018	231.556	80.6118	115.805	90.7628	119.328	198.327	140.261	203.959	170.084	279.397	235.943	123.97	160.113	209.785	139.676
VC83_00963	34.0834	65.955	48.4378	35.7015	37.4688	39.0099	35.5069	40.9247	31.3905	38.7121	36.9844	40.0076	37.6272	46.7976	47.0095	59.8643	39.8964	38.9037	28.9538	29.113	26.1088
VC83_00964	270.209	195.613	268.709	253.385	266.501	301.01	329.507	305.244	324.441	270.116	288.363	190.661	283.854	334.845	318.741	132.552	338.513	341.405	390.891	387.121	377.26
VC83_00965	3.2075	4.08886	4.15775	3.08494	5.22204	3.54095	6.34679	3.0116	3.33543	3.47584	4.21948	4.48331	3.33124	7.29194	5.98472	16.0067	5.5139	5.15916	3.73313	8.00165	4.91735
VC83_00966	9.08292	14.5777	11.8496	8.86547	12.0962	11.575	12.4888	9.52985	8.97762	9.21097	11.9872	12.2179	11.009	12.9532	9.58176	22.0665	11.8939	13.5278	9.55329	14.3498	8.57609
VC83_00967	5.21593	6.51847	5.88025	7.27807	5.63508	6.48678	6.66852	11.1388	8.41651	9.21097	9.65366	7.6319	8.53433	3.96903	6.82197	3.64205	8.6317	8.96854	8.31872	6.14149	3.62947
VC83_00968	48.742	47.8218	49.4772	46.8133	36.3477	38.7421	35.7994	38.4907	34.7259	41.7535	33.5001	41.2054	34.2325	62.5507	55.475	72.994	46.8248	41.3933	36.5083	44.0829	51.9834
VC83_00969	225.184	399.463	303.308	208.668	727.309	278.604	567.76	201.488	184.82	270.637	239.679	272.01	263.517	251.649	259.266	1175.77	308.316	338.945	296.417	290.54	128.905
VC83_00970	429.745	119.377	205.333	578.113	231.982	267.594	176.862	137.255	163.312	125.608	115.716	123.514	112.66	272.909	205	538.87	147.749	136.628	171.166	163.429	199.27
VC83_00971	326.236	560.647	415.122	288.966	1625.47	400.484	1121.71	286.349	237.47	323.47	322.407	291.723	366.247	315.369	243.172	855.178	292.092	372.569	359.028	307.842	186.947
VC83_00972	93.9168	103.999	105.28	106.356	144.329	122.148	125.005	145.382	138.062	143.943	138.348	141.207	132.933	67.9043	102.329	188.56	119.429	122.56	131.688	100.478	57.7789
VC83_00973	18.1958	15.8517	21.2045	19.3782	33.7515	25.2627	27.0835	14.1916	12.126	15.0764	13.4896	14.8531	15.7679	12.8609	16.7448	18.5775	23.3547	14.4577	27.3371	18.513	34.2751
VC83_00974	11.3012	19.2887	15.5916	16.473	17.3773	13.0033	15.9401	18.9359	15.7108	15.033	15.5993	21.4241	14.4037	15.1992	15.8766	9.5183	16.5128	18.447	14.1683	15.1766	13.2007
VC83_00975	41.3078	30.6368	37.4791	38.1575	29.621	36.7485	24.8022	34.6127	29.5825	27.7632	22.5039	28.5426	22.1448	33.7829	31.5981	35.686	30.8605	22.5863	25.544	30.4122	22.5964
VC83_00976	869.952	906.956	899.321	807.117	995.786	1029.43	871.236	567.088	473.258	560.174	562.278	786.257	626.908	901.739	833.551	1218.8	794.636	746.909	708.237	797.124	573.603
VC83_00977	84.4441	82.5178	88.5007	86.7977	130.226	109.025	98.5361	79.0029	72.008	73.9484	77.7408	100.584	88.3573	116.425	93.74	165.208	101.675	104.533	90.2125	101.866	54.2372
VC83_00978	24.9705	49.4811	34.3905	30.6997	42.3073	26.8993	31.5877	41.5023	38.0925	37.6259	33.0846	53.1837	33.249	48.9822	49.3972	32.6866	37.4714	40.3434	28.6305	30.8256	16.479
VC83_00979	32.4347	56.5625	40.1223	39.2057	38.3539	33.8027	39.1922	45.0502	40.6175	46.5762	47.2135	46.7154	44.3214	38.4596	43.9397	36.4205	44.8618	50.7518	42.1227	37.4395	32.4896
VC83_00980	13.8792	21.4517	16.7795	16.2933	17.2298	16.7228	14.5362	18.9359	16.3966	18.8999	19.4032	12.2179	20.9393	14.9531	17.0549	10.314	18.2738	21.7165	18.4305	12.6963	14.3423
VC83_00981	17.5363	19.7628	20.6403	16.473	19.177	21.0671	18.2214	17.492	16.1784	17.2488	20.1384	21.8005	17.9253	20.4297	18.5744	12.334	20.7854	22.9163	16.0789	17.1548	13.3178
VC83_00982	23.6216	111.732	55.8029	26.0872	41.2747	22.1979	41.6197	37.2118	32.6685	45.3162	45.5832	45.586	46.0346	47.4438	45.7072	104.977	45.7567	51.3217	37.6547	48.1871	22.333
VC83_00983	19.7246	20.2072	22.927	23.781	24.399	23.7154	23.3983	20.9574	20.0126	17.5964	17.2296	16.3247	17.7984	21.8143	20.5899	31.0951	23.1237	20.3667	20.1942	23.5621	13.9325
VC83_00984	2.03841	3.88145	2.25706	3.56416	2.06521	2.67803	1.31615	2.51654	1.93268	2.56343	2.5253	3.66194	2.22083	2.33834	3.44199	1.43846	3.23328	2.00967	2.29279	2.21448	1.02445
VC83_00985	30.3963	77.9845	53.1895	33.8745	40.6847	39.3968	40.83	25.9492	22.9116	28.0239	32.9248	31.6227	36.3899	52.4589	43.7226	42.4498	37.5291	42.6231	26.1319	32.1247	21.3671
VC83_00986	68.3467	97.777	80.3931	60.5907	63.52	71.1463	63.9944	67.1215	65.4306	69.4733	65.2741	44.4224	77.4118	95.7798	83.0729	46.9182	71.825	83.3865	47.7959	68.1469	29.5334
VC83_00987	61.3022	107.555	87.4612	73.6792	108.07	85.3696	97.6294	78.0128	76.5591	85.6794	89.5681	106.128	80.8065	76.6115	80.9333	135.858	84.4406	103.183	87.0967	87.7524	79.6143
VC83_09590	0.0599532	0.5037	0.356379	0.179705	0.354036	0.238047	0.292479	0.660076	0.903996	0.999303	0.671281	1.06094	0.41244	0.430748	0.682197	0.244844	0.692846	0.719883	0.323342	0.118106	0.0878098
VC83_00988	115.92	169.954	150.006	194.591	376.223	144.733	300.961	243.156	235.351	226.19	227.628	251.031	183.314	55.4126	134.176	22.8929	183.604	250.819	213.377	134.434	79.8484
VC83_00989	5.27589	6.45921	5.99904	6.02013	6.66768	7.6175	7.54595	5.23935	4.48881	4.99651	5.68991	3.42238	6.85285	12.8301	8.24838	18.6693	8.40075	7.31881	6.61382	11.5448	8.07851
VC83_00990	20.534	45.6589	28.1242	25.4583	45.8772	30.47	47.8495	23.0202	23.0363	23.375	25.4448	27.071	24.7147	28.9832	23.5048	133.593	20.6988	38.0938	18.6069	21.0523	7.4053
VC83_00991	60.223	42.6959	54.8823	66.491	27.8509	65.1058	49.9554	54.7863	54.8009	60.0885	66.7445	36.2087	64.2137	52.6435	42.3272	51.9681	51.184	59.2404	57.5255	53.3837	73.6139
VC83_00992	116.759	76.9771	104.003	116.809	105.65	142.888	135.037	88.904	82.1078	91.3276	98.8382	38.3648	94.4804	113.871	82.6078	75.5036	77.8297	95.1745	114.963	129.768	139.705
VC83_00993	59.8333	16.4443	69.9987	74.0986	19.118	100.664	30.8273	9.77738	7.57486	8.73304	6.61692	7.01587	6.66249	16.3069	10.574	5.11111	12.3557	8.18867	40.5648	22.6172	54.969
VC83_00994	53.3884	106.073	76.5026	59.2729	63.048	56.9825	63.7604	40.4709	37.812	45.3162	51.4329	60.0285	57.2974	121.532	89.6778	108.955	79.9082	70.8185	40.4766	77.802	114.943
VC83_00995	85.973	91.1993	93.9948	112.975	220.535	115.899	150.919	68.1529	82.3572	63.9988	69.6215	84.4642	60.3114	48.8591	64.1885	69.1071	77.3966	77.5674	73.8396	69.3575	18.2059
VC83_00996	0.569556	0.47407	0.564266	0.98838	0.472048	0.446338	0.701949	0.990114	0.654618	0.955855	0.735213	0.752923	0.507618	0.338445	0.248071	0.0918164	0.692846	0.809868	0.852448	0.501949	1.05372
VC83_00997	58.3945	88.0882	72.0479	71.3131	48.8275	64.6595	62.415	93.2358	87.2824	90.3717	86.4994	49.0769	90.1022	63.5968	71.1345	44.8982	71.0167	80.117	65.1094	57.1926	74.9018
VC83_00998	115.11	98.9029	108.517	93.9261	110.459	136.074	114.301	48.6806	49.2522	60.3927	60.3514	61.7739	69.1313	122.794	90.8872	130.869	105.024	82.3066	118.314	127.259	101.713
VC83_00999	1.52881	1.65925	1.87099	3.05499	0.737576	1.84486	1.02368	1.44392	1.62096	1.39033	1.24667	1.84808	1.20559	0.707657	1.24036	0.703925	1.32795	1.58974	1.29337	0.856265	0.819559
VC83_01000	14.0291	26.9331	20.5512	17.7309	19.2655	14.8482	19.6546	16.5019	14.5886	16.3364	15.3755	15.1611	15.0699	11.784	13.768	11.9973	11.9805	14.3977	13.2276	11.9877	8.89806
VC83_01001	2.72787	2.5185	2.25706	4.13323	1.15062	1.48779	1.98886	3.87795	3.27309	3.04136	4.05965	2.22454	2.69672	1.63069	3.473	0.183633	2.10741	3.95936	2.11642	2.15543	0.878098
VC83_01002	2.93771	4.20737	3.74197	3.89362	2.59627	2.70778	2.77855	7.42586	7.23197	6.29995	5.49811	6.81053	4.72719	2.30758	4.00015	0.887558	5.31182	5.69907	3.26282	2.18495	1.11226
VC83_01003	1.31897	2.16295	1.42551	2.15647	0.885091	1.10097	1.19916	1.60894	2.71199	2.34619	1.98188	1.33473	1.80839	1.29224	1.79852	0.428476	2.0208	1.97968	1.02882	1.29916	0.907368
VC83_01004	2.21827	4.14811	2.40556	3.2347	2.41925	1.81511	2.39833	2.6403	3.27309	3.51928	3.10068	3.52505	1.99875	3.10754	4.46529	0.918164	3.26215	4.37929	2.32219	2.77548	1.43423
VC83_01005	0	0	0	0	0	0	0	0	0	0	0	0	0	0.0307677	0	0	0	0	0	0	0
VC83_01006	3.53724	5.92588	3.44499	5.12161	3.15682	2.7673	2.77855	3.9192	3.33543	3.60618	5.05059	4.894	3.42642	6.83043	6.13977	1.59148	8.34302	7.04885	5.84956	6.87965	5.21005
VC83_01007	1.73864	3.0222	2.52435	2.39607	1.23913	2.23169	1.60863	3.25913	2.21323	2.86757	2.3335	0.616028	2.28428	2.49218	2.7908	1.04059	2.68478	2.12965	3.20403	1.88969	2.45868
VC83_01008	0	0	0	0	0	0	0	0	0	0	0	0	0	0	0	0	0	0	0	0	0
VC83_01009	0	0	0	0	0	0	0	0	0	0	0	0	0	0	0	0	0	0	0	0	0
VC83_01010	71.7341	191.139	117.159	100.096	63.107	84.2984	61.8008	100.414	81.7961	99.1917	98.5505	132.172	95.3688	107.256	103.26	59.1909	82.3043	125.32	59.1422	63.8656	54.1787
VC83_01011	65.5888	161.717	104.686	69.6958	80.1892	73.1399	66.7729	87.2538	78.897	75.6429	77.1015	76.2505	78.5856	83.1651	87.1971	49.0299	72.3446	95.5345	77.0436	64.5152	44.3147
VC83_01012	90.0198	57.0366	80.987	100.276	109.958	108.073	106.111	123.104	110.194	110.054	103.857	86.8257	106.378	40.8287	71.7237	41.2255	80.9763	102.013	112.758	70.8633	47.8564
VC83_01013	50.6305	61.3921	58.1491	55.7686	41.6288	62.6361	50.0724	46.0403	41.8955	46.8369	47.4052	37.3381	46.6374	44.3362	43.5365	27.9734	41.2532	45.8925	47.4431	44.2896	80.1704
VC83_01014	379.984	245.331	306.486	339.194	287.979	413.101	519.413	289.98	229.989	219.282	352.103	149.387	271.607	268.971	214.892	208.423	167.293	222.354	248.121	188.556	111.987
VC83_01015	246.947	205.983	249.316	217.114	251.926	237.72	249.367	184.615	165.899	170.446	153.212	159.414	144.354	161.161	172.007	263.023	166.456	141.937	174.517	175.505	119.538
VC83_01016	0	0	0	0	0	0	0	0	0	0	0	0	0	0	0	0	0	0	0	0	0
VC83_01017	31.8951	63.0513	44.5176	36.5102	50.8927	33.2075	58.9052	29.5384	24.782	32.6729	36.6008	32.4783	36.4533	35.3828	27.2879	88.2967	32.073	37.8838	36.9786	33.2467	39.3388
VC83_01018	22.5124	40.0589	31.1534	22.1637	41.0387	28.4168	36.1211	29.6209	28.1486	31.4129	32.8289	20.3289	34.8988	50.2436	41.8311	55.4571	33.9494	30.985	24.8092	39.7721	30.2066
VC83_01019	3.11757	6.69624	4.9596	2.78543	4.51396	3.86826	3.94846	2.92909	3.33543	3.51928	5.33828	4.44909	4.50511	10.4302	6.88398	17.7512	7.47696	7.79873	4.4974	9.30081	2.80991
VC83_01020	27.9682	13.3629	24.798	20.7859	30.0341	34.2788	25.2994	9.03479	8.85293	10.8185	9.74956	7.6319	13.1981	55.3203	31.7842	41.7764	29.5903	19.1969	26.0731	37.2918	54.5885
VC83_01021	3.02764	2.42961	3.53409	3.59411	1.50465	3.71948	1.60863	4.66179	5.45515	4.99651	5.43418	11.0885	5.48862	1.44608	3.65905	0.244844	5.62937	4.61925	3.9095	3.15932	2.22452
VC83_01022	126.082	271.909	179.347	98.8979	88.3616	126.343	146.766	110.934	78.9282	137.687	150.335	64.4433	177.698	213.589	163.107	67.485	110.942	177.991	99.8246	151.441	476.076
VC83_01023	0.119906	1.89628	0.920645	0.449264	0.501552	0.148779	0.643453	0.412548	0.716962	0.564823	0.703247	1.26628	0.761427	0.430748	0.496143	0.0918164	0.548503	0.989839	0.117579	0.32479	0.526859
VC83_01024	0	0.5037	0	0.149755	0.0590061	0.0297559	0.204735	0.907605	0.68579	0.477928	0.543418	0.924041	0.380714	0.307677	0.310089	0.244844	0.144343	0.209966	0.117579	0.32479	0.17562
VC83_01025	0.26979	0.355553	0.148491	0.239607	0.118012	0.119023	0.204735	0.701331	0.592273	0.391032	0.671281	0.684475	0.507618	0.246141	0.341098	0.306055	0.115474	0.539912	0.176369	0.0590528	0.17562
VC83_01026	68.8563	38.7849	51.1106	66.491	20.4456	64.3322	47.1768	70.8344	79.1152	73.9919	82.6315	40.4525	77.158	72.3656	70.7314	56.1916	74.9717	68.5689	94.0926	77.0344	69.6039
VC83_01027	216.971	167.465	215.164	247.964	224.813	234.417	208.976	269.847	319.391	250.304	239.456	263.146	199.557	102.456	180.379	119.331	263.599	240.681	348.328	228.121	87.1659
VC83_01028	62.2914	62.9032	64.8609	67.0002	64.7592	65.6712	46.1239	50.5371	51.6836	47.7059	49.0994	44.7647	42.6399	59.5355	55.7541	54.9062	53.1759	53.3613	43.9452	58.4918	48.2369
VC83_01029	275.245	189.687	226.36	289.386	102.818	261.941	172.446	387.341	437.503	393.552	376.749	319.65	350.669	228.635	252.816	281.111	298.414	322.358	403.208	286.022	264.103
VC83_01030	85.3734	190.843	126.871	87.5765	36.7903	78.5852	56.5069	54.9101	51.2472	74.7739	83.5266	77.0377	85.3433	279.124	177.991	211.239	159.47	212.066	82.4229	109.366	93.3711
VC83_01031	41.1279	41.2737	49.5366	52.7735	33.9285	48.6211	38.8704	52.3523	50.655	52.9196	45.7111	24.8807	44.6387	35.4136	41.0868	32.35	49.3364	43.7929	53.4691	39.8902	36.5582
VC83_01032	26.7092	38.1034	31.985	26.8959	32.0993	35.9451	33.3133	25.7017	24.5326	29.2839	30.5912	45.2096	28.8708	25.2603	26.9778	62.8636	41.5996	41.5732	36.4789	32.5676	15.8058
VC83_01033	162.713	92.7696	146.175	144.513	93.3771	163.568	97.0152	37.253	36.4404	32.4556	34.523	37.5777	32.4241	61.72	61.5837	33.6966	49.7694	33.3546	30.5999	36.7899	26.343
VC83_01034	1100.56	1173.98	1139.02	1241.38	1206.17	1168.81	1148.94	1650.23	1609.18	1480.18	1451.69	1427.85	1318.63	584.955	1080.85	1222.66	1387.57	1295.79	1711.42	1156.19	454.006
VC83_01035	211.215	270.339	218.252	181.562	258.24	204.899	227.958	262.669	279.459	222.41	241.406	249.286	203.555	196.79	211.109	259.473	225.435	265.727	253.089	239.725	108.27
VC83_01036	33.0642	43.733	40.4787	37.7981	32.8369	36.8378	31.9679	45.8753	39.5888	43.7955	40.9482	30.1854	38.928	27.7832	31.6911	32.9315	32.7081	35.3943	29.5711	27.371	27.5137
VC83_01037	52.7589	32.0886	50.873	56.1879	32.8369	47.8177	30.8565	48.2681	50.3121	45.1859	40.3728	38.091	39.6894	27.7217	37.7379	24.5762	39.5211	35.2743	46.4437	30.2055	31.3481
VC83_01038	176.502	114.073	146.887	192.914	158.579	193.83	129.246	186.306	175.188	149.418	160.085	139.975	151.27	90.8877	121.927	91.0818	123.269	150.006	150.942	117.161	101.889
VC83_01039	50.4207	55.4958	59.6934	74.0986	74.7902	63.1122	70.7799	70.7519	63.9343	62.9126	58.4334	87.9893	57.6781	35.4136	45.3041	36.6653	54.5327	65.0594	50.8823	37.3214	23.4745
VC83_01040	65.2291	71.7327	72.9982	76.4347	37.5574	78.7638	66.1587	69.6793	66.0541	80.8132	81.8004	61.021	84.6771	69.4427	59.9713	57.324	61.6633	71.7184	66.3146	66.2572	67.4087
VC83_01041	0	0	0	0	0	0	0	0	0	0	0	0	0	0	0	0	0.0577371	0	0	0	0
VC83_01042	107.916	125.51	142.581	101.833	86.1193	89.5354	87.1879	103.962	93.1428	94.1952	72.2107	67.0786	70.4003	85.7803	93.585	117.953	88.2801	73.908	80.0713	77.3591	67.4087
VC83_01043	51.7097	37.7775	52.0907	63.6457	22.9829	51.3586	28.1657	44.9264	45.0439	43.3611	45.1996	37.4066	35.565	42.7363	41.552	31.7685	48.9034	34.7044	36.4495	34.3982	70.482
VC83_01044	152.071	83.0808	118.05	154.517	66.8539	142.709	104.707	230.82	222.57	227.928	224.751	106.881	218.085	90.6108	146.424	76.6054	171.71	175.591	230.808	150.791	96.1518
VC83_01045	46.2539	40.9774	44.3988	58.7637	44.1365	37.2246	39.8941	48.3093	45.1998	48.4445	36.3131	48.7688	35.7554	21.1374	24.8071	32.35	36.5187	32.7547	37.6253	26.308	23.416
VC83_01046	5845.74	1139.43	2822.84	6129.36	2933.57	4185.13	2567.06	1422.79	2325.11	1444.86	1227.87	1680.49	1373.9	4089.09	2900.42	9737.64	2322.27	1562.24	2927.42	2828.3	3228.5
VC83_01047	103.449	80.0882	98.6575	106.416	87.2405	119.976	80.9289	94.6797	100.686	94.7165	99.1259	136.313	99.5883	93.4722	111.012	33.6048	97.0273	103.093	94.3866	99.2382	125.714
VC83_01048	0	0	0	0	0	0	0	0	0	0	0	0	0	0	0	0	0	0	0	0	0
VC83_01049	19.5747	24.0887	21.2639	27.0157	17.7018	19.3413	14.6824	18.3171	14.8068	18.0743	17.6451	23.3406	17.608	27.9986	26.6367	9.24285	21.3916	20.9666	12.6691	19.3398	10.1274
VC83_01050	41.9972	104.918	61.505	41.9313	64.6706	45.705	66.8022	25.0829	23.9403	28.806	39.1261	30.8356	38.5473	40.3364	32.0942	75.6567	33.8051	49.042	29.8357	32.1542	13.4934
VC83_01051	28.8375	45.807	37.2713	43.6385	6.49067	26.9588	15.4429	9.48859	9.60106	12.904	13.7773	12.7312	14.3085	46.5823	22.4505	19.9548	15.9932	20.0367	10.6409	13.3164	40.012
VC83_01052	70.8647	54.3996	66.1379	68.5576	32.2173	72.5448	46.2994	51.5272	46.7584	45.1424	52.8714	40.5894	47.4623	61.6584	48.2499	32.503	48.3837	46.5824	44.8564	44.9982	47.1539
VC83_01053	69.7256	73.2735	70.5036	89.0441	48.916	71.5331	62.8537	71.4532	77.4631	71.2546	86.6912	107.736	70.7493	69.1965	71.8787	61.2109	80.7165	74.4179	70.5768	66.523	77.1556
VC83_01054	10.1921	12.5332	12.0575	9.37464	15.2531	13.4794	16.3496	5.23935	6.76438	6.47375	8.02341	5.81804	7.93153	25.7526	14.8843	35.9614	16.4551	14.9076	12.3164	23.0011	18.5571
VC83_01055	87.202	126.695	102.281	95.5434	58.9176	77.5735	72.447	87.1713	87.1265	79.2925	83.2069	80.3916	85.3116	83.1651	83.7861	101.61	86.2882	83.0265	82.5699	78.7174	123.08
VC83_01056	90.5894	152.384	128.95	88.2953	133.265	142.084	186.602	59.7781	64.6825	72.8188	94.1392	63.4166	89.1504	161.161	156.037	207.964	172.143	162.094	155.498	148.665	58.5692
VC83_01057	10.6417	12.0295	11.5229	12.9388	9.38196	11.1584	8.92061	9.90114	9.72575	8.08132	10.1332	17.8648	9.16885	8.58418	8.65149	1.49967	10.4793	9.41847	8.4069	9.6256	8.78098
VC83_01058	0.0899299	0.444441	0.267284	0.299509	0.118012	0.0297559	0.0877437	0.371293	0.218206	0.260688	0.127863	0.27379	0.190357	0.153838	0.186054	0.0306055	0.259817	0.389937	0.0293948	0.0590528	0
VC83_01059	0.119906	0.296294	0	0.119804	0	0	0	0.0825095	0.0935168	0.0868959	0.127863	0.239566	0.222083	0.0615354	0.186054	0	0.144343	0.179971	0.0881843	0.118106	0.11708
VC83_01060	98.5332	147.762	93.9948	105.038	71.6924	93.5524	129.305	167.041	140.275	166.536	203.814	94.9025	186.264	99.6258	72.0958	108.925	81.5248	128.259	144.946	82.0834	127.471
VC83_01061	29.2572	17.7184	24.5901	30.1905	15.6956	25.8578	20.0056	31.7249	27.1511	25.895	29.7921	22.3481	21.2882	22.245	18.6364	13.3746	23.6145	19.5868	20.7233	23.3554	27.2211
VC83_01062	83.6048	97.214	96.3707	87.9658	104.677	95.6949	111.288	77.8065	80.6427	84.4194	87.0108	83.3348	74.2709	69.1658	79.5379	87.6846	105.717	84.1363	117.785	99.9173	66.9989
VC83_01063	0	0	0	0	0	0	0	0	0	0	0	0	0	0	0	0	0	0	0	0	0
VC83_01064	16.0075	28.0294	22.1549	17.6111	18.2034	19.6686	16.642	21.2875	19.171	21.8978	17.4853	24.6753	18.3377	16.4915	19.1635	18.1184	20.1214	19.7068	17.049	15.5604	9.48346
VC83_01065	79.8277	85.8363	86.7782	87.3668	90.6923	98.4026	91.7506	105.612	100.78	105.796	105.903	64.7513	117.736	78.9806	81.3364	50.7438	81.496	107.832	99.6482	85.597	91.2052
VC83_01066	10.7316	11.0518	12.2951	12.1301	15.9316	11.7536	11.3774	14.1091	15.9914	10.5144	12.3068	10.6094	10.7234	11.8456	11.6904	22.4644	14.2322	12.6879	15.5792	14.6156	6.46866
VC83_01067	58.3045	65.718	60.5547	65.6225	33.5449	58.4108	61.9763	79.7455	85.8796	90.6759	96.8883	38.4675	88.5159	71.5656	62.1729	52.8556	68.3896	84.9762	78.631	65.7553	87.4001
VC83_01068	39.779	57.9551	50.0118	50.5871	42.3959	39.0992	40.83	61.4283	53.5228	56.6996	54.4058	63.5535	53.1413	59.0432	56.5913	22.8011	47.1712	59.1804	40.3884	39.3882	43.4951
VC83_01069	42.2071	58.6366	47.6359	59.0033	96.5044	38.5338	104.298	94.3084	74.0342	89.0683	70.8042	63.4508	73.2239	33.1368	51.4128	10.2528	54.7637	69.9786	57.3786	39.3292	35.3288
VC83_01070	77.3397	70.6068	76.2353	69.4861	98.0091	97.1529	81.5139	58.8293	65.8982	56.6561	59.3924	61.2947	58.2492	56.5202	62.328	128.543	72.6622	70.9385	75.6327	73.1664	30.0017
VC83_01071	32.045	32.4442	41.3993	26.7162	72.2824	42.0153	60.1921	22.2363	19.7944	28.9363	26.8832	20.5343	33.7249	95.8413	68.2197	199.578	57.0732	46.4924	33.9215	72.3101	39.3681
VC83_01072	93.1074	123.643	103.973	100.006	143.739	90.9637	98.2729	165.844	134.041	127.129	115.556	154.315	105.14	86.7956	111.415	161.964	110.769	120.7	96.3266	94.9864	79.7021
VC83_01073	108.935	63.1402	86.1248	103.96	83.7296	80.7574	62.766	63.161	62.7498	58.5244	55.9721	54.7238	58.0271	71.5041	70.1112	65.4651	58.7764	50.0919	51.1763	54.3581	65.6525
VC83_01074	59.3237	75.1401	62.5741	65.293	66.7949	69.2121	59.6364	51.1559	55.8919	48.401	60.671	48.8031	48.0651	50.1821	48.4049	38.6853	46.998	59.3604	56.6437	52.4389	47.6515
VC83_01075	100.212	86.1623	96.2519	91.7995	79.6877	101.884	71.8621	73.5985	68.8284	70.8202	68.3428	51.9859	71.9232	79.8114	76.406	73.851	61.8076	66.6792	58.0546	61.8873	69.4576
VC83_01076	16.8768	25.3628	19.8978	19.4082	18.4099	17.1096	24.188	12.8302	11.7208	15.3806	16.0149	11.7387	16.4976	17.0453	16.1246	18.6999	17.1479	17.0972	14.0213	16.1805	14.6935
VC83_01077	4.07682	5.27403	6.53361	4.9419	13.8369	7.49848	12.0794	3.38289	2.43144	3.47584	3.35641	2.63523	4.2513	13.2916	7.65921	44.1331	8.48736	8.39864	7.02535	10.9248	3.45385
VC83_01078	42.7467	58.9328	52.9816	49.7784	42.3664	45.5562	48.6977	57.2616	47.4442	58.6113	50.474	55.3056	47.6844	37.875	47.8778	38.165	47.4311	49.9119	43.9452	47.0651	45.7489
VC83_01079	48.5621	57.5403	55.3872	43.0395	62.989	65.5224	66.8314	36.7992	37.8743	38.2776	46.3184	22.4508	49.2707	59.2586	54.5137	88.3885	62.5871	54.7711	59.4068	67.2611	30.3529
VC83_01080	76.5603	50.4588	72.0182	80.7177	45.8477	89.8925	46.4749	42.4511	42.9866	41.4059	38.9343	34.2922	36.1678	37.2904	40.7147	58.3034	40.185	39.7435	43.9158	38.8567	32.8702
VC83_01081	64.2999	104.651	77.9281	56.9966	57.2359	68.7956	70.1072	66.8327	64.4331	84.5497	78.8596	49.2138	88.2304	98.3028	79.1968	90.684	81.1207	86.146	70.4886	80.7547	74.2871
VC83_01082	69.1261	58.9328	69.1374	79.6395	63.4905	79.2399	53.5529	74.7536	75.9045	64.9547	69.1739	71.4592	59.3913	55.1972	68.8708	42.8782	72.1714	66.1693	73.7808	69.9776	73.0578
VC83_01083	19.0951	22.4294	22.0064	15.6943	26.1102	21.6325	22.2576	17.9871	16.8019	18.4654	19.659	16.2221	20.2095	19.2298	18.0782	15.2721	20.0059	23.0063	16.6668	19.2807	12.6153
VC83_01084	4.13677	6.31106	5.25658	5.0617	5.78259	4.01704	4.76741	6.477	7.9801	7.64684	7.99144	9.20619	7.26529	4.70746	5.76766	3.30539	5.6005	7.82873	4.37982	4.78328	3.19042
VC83_01085	6.05528	6.45921	7.09787	5.84043	9.67699	7.85555	9.97353	8.16844	12.3754	10.0365	11.9232	9.6511	10.1841	7.53808	6.91499	8.78376	10.5659	13.4978	10.1706	9.95039	6.17596
VC83_01086	33.2141	51.4959	43.2703	33.3054	55.2592	48.9186	56.1267	48.9694	47.1948	48.8789	55.3647	36.7905	57.5829	39.6903	38.203	76.4218	43.5627	58.4905	54.5861	45.9431	25.6405
VC83_01087	25.66	23.7628	28.8073	29.9509	32.9549	34.4573	30.9443	34.6127	26.1847	34.1935	32.1256	31.349	29.6005	20.1221	26.0475	39.7871	33.8051	31.7348	34.2449	23.444	13.4056
VC83_01088	12.5602	8.68141	14.2551	12.9388	26.2872	19.5496	33.0501	8.37472	5.79804	12.2958	12.4986	6.16028	13.8326	20.1221	9.45773	34.982	9.98852	14.2477	16.0201	20.7275	9.62981
VC83_01089	25.69	15.7036	23.521	19.7377	17.2003	27.5242	19.0111	12.2114	10.8791	13.8164	15.4395	14.7162	19.5116	52.2435	37.3658	24.9434	28.1757	18.537	14.668	32.1542	48.793
VC83_01090	0.929275	2.93331	2.01948	6.10999	1.74068	1.0117	1.75487	3.42415	3.21074	3.47584	2.49333	2.42989	2.47464	1.41531	2.91484	0.275449	2.71365	3.41944	2.85129	1.86016	7.72727
VC83_01091	47.0033	125.806	83.6302	88.2354	26.3757	63.38	40.7716	25.3717	23.9091	44.7514	53.9263	36.2087	56.7263	158.331	70.7004	600.693	69.2557	119.051	88.684	106.354	876.693
VC83_01092	33.4239	169.865	80.3931	75.8956	19.2065	40.6763	32.4067	35.0253	24.5326	63.7381	68.3428	32.9233	79.8864	156.115	89.0887	711.852	70.9301	157.264	81.5704	99.563	305.139
VC83_01093	164.512	186.961	147.719	155.415	85.2047	154.046	127.111	90.5129	89.2774	85.8532	94.4908	89.0502	81.8852	74.2117	64.9327	32.7478	90.503	99.9738	111.436	100.213	151.501
VC83_01094	40.5883	34.2219	39.0234	39.026	19.236	39.3075	25.7089	22.2363	23.9403	23.4619	23.1752	15.7087	23.6042	36.7982	23.3187	28.6161	28.0025	19.1669	24.9268	29.4083	45.2221
VC83_01095	0	0.0592588	0	0	0	0.0595117	0	0	0.0623446	0	0	0	0	0.123071	0	0	0.0577371	0.119981	0.117579	0.118106	0.20489
VC83_01096	4.82624	10.1333	7.66214	7.84714	4.8975	4.34436	5.79108	13.119	12.843	13.6427	11.6995	11.9783	8.81987	5.38434	11.2252	1.74451	14.8673	16.8573	11.5227	8.00165	5.88326
VC83_01097	8.06371	16.8888	11.612	11.7707	9.32296	9.78968	8.62813	15.9243	16.1161	16.0323	15.2796	13.4499	15.7362	13.4147	14.5742	5.72322	13.9724	19.3469	13.0513	11.8696	15.2204
VC83_01098	25.9298	33.1257	29.4012	26.267	29.031	30.351	35.0975	25.6605	29.2084	27.2419	30.1118	20.2262	28.4266	21.9066	20.3419	42.6028	25.3466	30.565	31.1584	24.8907	18.762
VC83_01099	30.9659	43.6441	37.5979	34.2638	23.2189	32.6719	41.766	25.6192	25.0002	32.8467	32.6051	10.1302	34.2642	27.3217	27.4739	43.9494	29.5903	38.3338	37.0668	29.054	22.1281
VC83_01100	41.4277	53.8959	44.9037	41.0927	24.6645	37.6709	38.2562	55.1164	49.5951	58.9154	56.3557	31.5543	51.8405	59.8739	47.6297	40.338	49.2786	50.7818	31.3936	41.6027	44.6074
VC83_01101	126.082	115.525	129.098	123.308	159.493	156.903	142.817	155.407	167.27	143.378	147.394	136.074	144.322	111.933	124.997	56.8649	144.487	178.531	155.557	133.725	84.2389
VC83_01102	8.21359	18.9924	14.1363	10.7823	22.6583	15.354	17.3147	7.75589	7.13845	9.38476	10.5167	12.2521	10.4062	15.3838	13.0858	24.6986	13.395	17.1272	14.1683	22.6172	12.2056
VC83_01103	262.625	168.206	200.463	199.443	131.082	222.128	155.072	141.009	136.472	158.759	145.348	222.386	159.456	341.891	267.452	212.188	254.794	184.17	218.021	318.885	511.639
VC83_01104	88.2512	101.095	86.0654	89.4634	94.9703	106.109	94.7047	69.9268	68.2361	63.7816	79.7226	54.7922	88.4207	93.8414	80.8713	80.8596	81.2362	84.5563	88.684	78.8945	100.718
VC83_01105	60.8825	65.6883	74.3049	65.7423	101.933	81.2037	90.2882	52.2285	46.7272	52.7893	49.6109	58.4199	50.9839	93.3184	81.1194	131.267	70.9878	61.28	56.9964	64.7514	53.0371
VC83_01106	135.314	287.938	184.337	139.811	126.834	142.114	197.716	75.2899	66.4593	100.973	115.62	145.622	130.141	195.744	146.486	344.25	128.436	163.713	113.875	137.918	169.063
VC83_01107	18.1658	16.6813	20.2542	21.7743	12.0372	22.4954	15.4429	9.52985	10.0998	10.3841	11.3479	18.7888	13.5471	24.1834	20.0938	11.9055	21.4493	16.5873	14.7562	16.1214	14.6057
VC83_01108	3.29743	1.98517	4.12805	3.20475	2.9208	2.82681	2.04735	3.38289	3.86536	3.60618	4.02769	4.10685	3.14089	3.29214	3.473	7.40652	5.25408	3.77939	3.67434	3.10027	2.10744
VC83_01109	23.5616	35.6442	27.7975	32.9161	31.0077	27.2266	30.0376	43.0287	38.0925	32.8032	38.2311	26.7972	36.8658	16.3069	25.9235	8.56953	28.6665	37.3139	23.9273	20.0484	18.001
VC83_01110	1.34895	2.2222	1.7225	2.03666	1.15062	1.16048	1.46239	2.10399	2.0262	2.51998	2.3335	3.11436	2.15738	3.29214	3.19392	1.37725	2.22288	2.06966	1.58732	1.74206	1.90255
VC83_01111	1.19906	2.96294	2.94012	1.79705	1.09161	1.2795	1.08217	1.7327	1.71448	1.47723	1.91795	1.47162	1.58631	1.66145	1.76751	0.306055	1.90533	1.79971	1.20518	1.683	2.78064
VC83_01112	416.315	478.07	409.776	493.052	140.847	310.979	316.462	447.449	452.528	490.875	482.268	219.443	469.356	441.239	424.171	122.055	444.807	360.241	459.44	381.097	1182.04
VC83_01113	1.85855	16.0295	6.20693	4.13323	1.9472	1.90438	1.69638	2.06274	1.34041	1.30344	1.75812	1.84808	1.64976	3.63059	2.88383	0.153027	2.65591	2.24963	1.29337	1.91922	2.6343
VC83_01114	83.0352	51.7625	73.1467	83.7128	74.3476	89.8627	81.4261	131.438	105.362	122.827	108.939	103.15	116.054	65.6275	102.081	53.3759	117.466	101.414	123.135	92.6538	79.8777
VC83_01115	154.709	114.369	153.51	172.877	182.683	186.004	197.101	203.303	168.424	188.13	184.698	117.387	189.278	123.132	166.332	260.667	209.701	190.769	249.797	163.163	105.021
VC83_01116	8.51336	10.3703	9.65192	13.0586	6.25464	8.92676	7.19498	10.3137	10.5986	11.1227	8.63076	8.14525	8.43915	6.43045	8.77553	3.55023	8.34302	10.2583	8.34811	8.03118	9.42492
VC83_01117	126.921	146.458	144.274	167.935	132.941	146.042	128.72	205.366	180.55	197.732	185.657	118.312	174.462	106.856	145.928	70.5762	150.29	172.262	148.649	121.235	116.641
VC83_01118	0	0	0	0	0	0	0	0	0	0	0	0	0	0	0	0	0	0	0	0	0
VC83_01119	5.36582	4.56293	4.48443	6.25974	2.8913	5.8619	2.57381	5.94069	5.14343	6.90822	6.68085	4.58598	7.32874	9.53798	9.67479	1.65269	8.19867	5.69907	5.23227	7.41112	5.59056
VC83_01120	14.5986	13.0073	15.2352	20.0072	7.08073	13.0628	7.25348	17.8221	15.6797	16.684	15.5673	21.1503	18.0522	37.6596	37.7069	3.88689	26.1838	19.3169	17.1665	22.1153	16.918
VC83_01121	52.549	73.9846	56.7533	69.6059	73.079	47.4904	83.0932	131.273	133.698	136.687	125.562	92.6779	121.892	32.2138	70.4833	4.86627	74.9428	111.612	109.819	59.0233	52.5981
VC83_01122	19.0352	41.6293	28.0054	29.1722	9.17544	17.1691	12.3426	11.7989	10.3492	15.9454	15.7272	13.313	17.2273	19.2298	13.6749	10.8343	14.1167	15.0276	10.8173	15.7671	48.3247
VC83_01123	34.4731	45.807	36.2615	47.9514	20.5046	32.5827	31.617	44.8439	48.8158	44.8383	43.3776	15.5718	39.9115	29.137	29.6445	20.1078	31.7266	39.3536	39.4772	31.357	43.6415
VC83_01124	18.3457	27.7035	25.3326	23.0323	19.118	20.3233	20.3273	18.6884	17.8305	19.5081	18.636	22.0401	18.4012	20.6143	16.4037	14.66	19.775	22.4963	16.6962	18.8674	23.6501
VC83_01125	28.0881	22.6665	28.1242	27.5848	36.9083	37.8792	31.0905	16.8732	14.6198	16.684	17.3894	20.1578	16.8783	32.4907	27.5669	41.8989	32.5926	20.3967	25.3971	30.796	19.3182
VC83_01126	41.6375	32.7701	40.2411	48.1611	32.4533	40.468	31.2367	31.5186	32.9803	29.9791	29.2807	32.6495	25.2223	26.491	31.381	52.2435	35.6238	28.0754	36.6553	28.0796	22.6549
VC83_01127	63.6104	91.7622	82.6798	65.1732	73.6691	71.2653	70.3412	58.8293	49.7198	66.7361	63.484	70.5694	66.8787	77.5038	70.3903	52.978	71.9693	72.5282	46.6789	54.5648	48.4125
VC83_01128	169.937	129.777	160.073	183.389	117.009	169.579	140.653	230.655	241.055	212.243	217.239	124.917	201.524	116.363	152.037	65.8629	186.375	206.816	220.549	158.498	122.026
VC83_01129	73.4427	57.5403	73.3546	77.483	59.5961	79.5969	62.3565	98.1451	97.9121	88.7642	97.4637	59.4467	88.2304	61.8738	80.1891	54.4165	97.2871	74.8078	107.526	91.2956	71.5943
VC83_01130	207.408	189.45	221.964	242.992	197.847	245.367	180.752	265.186	266.523	242.396	241.757	201.612	245.846	105.81	188.131	34.3087	193.391	218.604	200.237	141.52	125.363
VC83_01131	80.9968	97.3918	95.5985	83.5031	112.289	92.2432	114.301	56.7253	63.4044	56.0913	58.0818	88.708	60.2479	111.102	94.4222	46.5815	93.8517	83.3565	66.05	101.482	37.846
VC83_01132	514.848	516.114	509.799	489.608	728.784	544.264	662.933	436.228	416.711	476.233	438.922	529.476	446.133	350.475	397.504	466.764	552.14	483.671	731.194	535.815	257.019
VC83_01133	213.044	212.176	203.849	220.109	425.434	191.092	231.585	359.618	334.884	285.192	254.096	360.924	252.064	98.3335	180.596	200.404	179.736	247.25	199.091	128.41	88.2489
VC83_01134	75.7809	129.954	104.063	72.9604	67.8275	80.4301	83.7952	106.107	85.7549	136.774	158.806	95.5527	172.432	144.177	140.657	28.8303	84.8736	203.097	56.6731	75.2332	43.3488
VC83_01135	178.301	206.902	194.375	138.733	128.958	182.165	177.067	179.953	157.794	240.354	257.293	125.567	305.554	237.25	215.202	71.831	161.693	268.336	124.546	161.214	106.923
VC83_01136	17.6862	15.2295	17.8783	18.3	15.1941	19.8769	13.5418	19.0597	17.1136	21.8109	20.0106	18.9942	19.7654	24.1834	23.9079	21.332	22.9794	20.8166	15.6968	24.2116	17.5327
VC83_01137	85.4633	76.9771	82.6501	96.5018	85.3523	105.306	83.7952	89.7704	99.2837	81.2477	90.4632	66.4968	80.045	51.3513	71.6927	37.4305	82.2466	100.694	103.205	72.192	48.1491
VC83_01138	69.6057	84.4438	75.285	77.8724	125.063	86.054	122.461	101.61	97.6939	99.1048	102.642	58.1804	96.4792	51.3513	74.7936	116.24	93.13	107.023	123.605	80.3118	46.8612
VC83_01139	81.0268	57.6884	72.3448	79.8491	59.3601	84.0603	74.7868	88.4915	81.8896	74.8608	74.1606	35.6954	77.7608	63.9968	75.1347	40.4604	75.8955	82.0667	98.4724	72.3397	51.0175
VC83_01140	85.6132	95.2881	89.7183	89.1339	95.2653	100.694	99.9693	89.4403	79.614	84.4194	81.8004	45.6887	88.2938	83.8727	84.7164	53.7738	76.3862	98.684	84.6569	82.9396	67.2623
VC83_01141	0	0	0	0	0	0	0	0	0	0	0	0	0	0	0	0	0	0	0	0	0
VC83_01142	11.511	15.9702	12.1466	14.4663	7.70029	10.5336	12.3426	14.7692	12.6871	16.1626	15.4395	6.7763	15.8631	19.1375	11.6904	19.3733	12.4424	14.4876	15.6086	15.7671	14.6935
VC83_01143	250.814	404.737	325.611	252.306	573.627	288.959	520.788	202.808	212.72	259.341	270.91	133.199	280.269	238.296	201	604.09	239.003	265.997	307.528	276.869	210.48
VC83_01144	20.2642	25.9257	26.4017	26.9558	16.6987	22.793	21.3217	38.4907	33.6349	35.1494	33.7559	36.2772	30.1081	16.9838	21.5202	15.517	25.4909	25.6158	27.3959	20.8161	31.7872
VC83_01145	89.2704	69.1254	94.9155	105.637	57.1179	106.02	75.4595	113.492	106.89	116.223	122.493	90.1111	110.153	59.8124	68.4057	47.9587	102.397	110.532	122.87	85.7151	73.9652
VC83_01146	32.7045	67.1106	49.6851	46.2742	32.4238	39.0397	48.259	83.4171	78.2112	89.6331	86.2756	55.1002	87.12	41.5364	48.1569	32.1357	56.005	84.0763	58.1722	45.1163	47.6515
VC83_01147	53.7481	145.48	84.6993	70.3247	156.602	63.0824	148.462	83.2109	74.2524	134.211	153.787	128.236	196.67	139.931	123.664	239.059	87.0099	233.962	56.144	133.755	162.39
VC83_01148	21.793	17.9258	19.5414	18.6295	5.10402	15.7706	9.94428	18.2759	15.9914	16.3799	15.3116	15.4349	13.1346	25.6602	19.8147	15.5782	20.2369	11.3082	15.2853	17.8044	31.5823
VC83_01149	1.64871	3.58516	2.91042	3.05499	1.23913	1.78535	2.54457	3.17662	2.99254	3.38894	4.28341	0.992489	4.56856	3.47675	3.00787	1.74451	2.45383	2.87953	2.29279	3.45459	3.07334
VC83_01150	55.5467	59.644	65.0094	61.2197	62.3989	82.5725	70.2534	86.3462	75.0628	84.5063	87.0748	57.6328	86.073	31.5676	55.8471	50.1317	63.049	78.2873	95.0626	54.4467	78.9996
VC83_01151	18.1059	19.8517	18.6208	28.6331	16.9642	16.8418	12.1671	26.2793	24.8131	28.0239	23.4309	32.1703	22.938	15.3223	21.6132	4.59082	18.1872	20.9066	15.6968	15.0289	22.3622
VC83_01152	153.99	147.999	151.194	145.322	123.588	156.01	139.454	133.913	117.519	131.517	148.449	84.7038	160.566	174.022	136.439	79.4211	102.657	104.743	103.411	131.658	241.799
VC83_01153	47.2432	36.8886	46.9826	46.1244	36.5543	50.7933	42.3802	52.8473	62.3446	48.5314	52.9034	45.586	44.1311	43.2594	40.7147	42.9088	49.7983	43.373	53.7336	66.8773	68.9015
VC83_01154	7.10446	15.5258	12.5623	10.0336	14.427	10.2063	14.4777	10.7675	9.50754	12.9475	12.9781	6.74208	12.8174	18.3068	13.799	24.5762	12.5867	16.1374	8.02477	16.6529	8.42974
VC83_01155	101.891	75.229	100.707	108.782	67.3259	117.089	76.3077	112.873	100.312	96.4545	100.181	52.2254	104.601	99.2258	106.361	46.3673	92.3506	110.652	106.468	89.8488	66.033
VC83_01156	4.28666	3.11109	2.82133	4.04337	1.74068	3.3029	2.0766	5.61065	5.36163	5.08341	6.23333	8.82973	5.5838	2.52295	3.75208	0.244844	5.6005	4.58925	5.32045	3.63175	2.86845
VC83_01157	79.2282	80.7993	76.562	70.2648	40.9207	80.073	55.7465	53.6312	49.6574	55.8306	57.2507	19.576	58.503	60.3354	62.0179	30.4218	48.2105	61.61	51.382	47.8918	49.8174
VC83_01158	435.68	474.604	442.979	519.139	248.799	412.386	261.564	285.813	263.499	284.541	247.607	203.802	238.041	345.06	243.668	709.955	212.126	285.494	233.365	198.24	655.91
VC83_01159	17.2965	23.3776	21.3233	20.4265	22.3338	19.8472	18.9526	22.3188	20.7607	24.9391	22.9514	30.0827	18.2743	17.4453	18.5744	17.4145	23.932	21.9564	19.8415	16.6824	17.3278
VC83_01160	79.438	67.3772	86.6	88.475	91.1054	110.87	96.3133	128.797	139.091	121.35	127.639	101.063	109.741	41.5364	84.6544	168.911	131.958	113.832	156.703	93.7758	41.1243
VC83_01161	217.36	484.707	337.55	206.691	628.651	275.212	612.714	213.535	164.029	302.181	261.896	257.02	315.77	359.797	243.947	1641.28	239.782	309.58	207.321	273.385	275.723
VC83_01162	24.2211	31.4664	31.8662	23.2719	42.3368	31.0056	35.156	37.2118	30.4865	38.3645	34.3312	26.6261	35.7871	26.891	29.4895	63.8736	29.5037	38.6037	30.1884	25.9537	13.1129
VC83_01163	45.7743	50.8144	53.9319	45.9147	29.0605	55.1674	50.6866	60.4795	59.8196	63.2168	66.5847	28.6453	75.9841	81.4113	62.328	51.7844	55.3122	81.7367	58.084	62.1826	62.6377
VC83_01164	2.18829	2.13332	2.37586	2.15647	3.42235	2.41022	2.1351	2.39278	2.49378	1.60757	2.14171	3.21703	2.41119	2.0922	2.13962	0.642714	2.13627	2.12965	2.20461	2.30306	2.89772
VC83_01165	0.239813	0.444441	0.564266	0.838626	0.619564	0.416582	0.350975	1.52643	0.716962	0.43448	0.990939	0.718699	0.920058	0.523051	0.496143	0.826347	0.461897	0.659893	0.499711	0.41337	0.526859
VC83_01166	140.59	85.8956	125.356	124.206	130.079	165.086	118.103	66.6677	68.1114	69.0388	73.3615	107.189	73.9854	143.131	110.485	161.26	126.906	96.7943	128.867	165.436	190.255
VC83_01167	57.1055	53.9255	57.3175	62.5974	29.8571	52.6679	48.2298	66.874	62.9368	65.0416	63.8996	39.5969	54.9497	43.6901	42.3892	44.3779	55.4854	46.2225	56.967	46.2088	61.7303
VC83_01168	319.191	227.731	278.777	350.156	320.55	266.345	274.755	274.344	294.827	309.436	308.725	143.5	290.929	266.479	209.993	552	221.855	220.674	186.774	178.103	295.861
VC83_01169	62.1415	75.4364	71.2163	65.922	64.9952	70.5511	83.9414	57.0966	51.0602	61.4789	64.8586	49.2822	62.4053	64.766	52.4671	96.3154	60.9127	64.3395	63.3457	62.1826	67.4672
VC83_01170	49.971	57.7477	57.6442	58.1647	70.0107	67.397	56.3022	54.4563	58.448	53.2672	52.7435	49.4191	56.885	52.8897	50.9167	33.5436	55.5431	63.5897	58.231	56.6907	35.6508
VC83_01171	106.117	97.0362	101.419	92.6681	97.0945	117.268	92.6573	97.5263	101.622	84.6366	96.249	78.0644	101.968	140.701	108.283	83.7977	106.41	101.444	104.204	114.592	95.5664
VC83_01172	41.9972	58.3699	48.9723	47.3823	37.0558	46.3894	40.5083	68.4829	48.6599	61.1747	61.9497	36.5167	57.6147	37.4135	42.6683	39.7565	38.6839	45.8626	41.0939	32.0066	44.6952
VC83_01173	100.542	107.614	111.22	123.308	104.942	118.845	126.175	118.319	108.854	108.881	104.592	60.3707	112.215	71.3195	84.9645	42.2661	90.2431	96.5843	110.612	83.914	99.4007
VC83_01174	37.2609	34.0145	36.8555	35.1923	25.6676	31.3627	25.6504	30.3635	31.0788	28.806	29.2807	27.4132	24.207	30.4292	28.8693	36.2981	31.9864	23.8161	26.1025	24.2116	20.5768
VC83_01175	58.0347	87.6437	77.4826	67.2997	77.1504	73.854	74.2019	33.4989	34.6324	36.757	42.1629	62.9033	44.9242	70.8887	55.0719	67.4238	55.2256	63.4997	50.6472	61.474	133.529
VC83_01176	72.7832	27.6442	57.1988	49.9282	40.9502	77.2462	43.4331	38.862	39.5576	38.1908	38.4548	18.7888	43.211	63.966	46.0173	49.183	47.4311	38.0338	45.2973	56.0411	56.1983
VC83_01177	209.057	138.636	188.94	176.77	142.942	247.956	134.423	93.5245	95.2625	81.5953	86.851	87.2021	80.5844	131.47	130.579	129.951	117.091	95.6245	99.9128	112.023	87.0196
VC83_01178	21.6731	20.6221	26.372	23.6313	23.4844	29.9046	18.0752	20.7511	21.353	20.4205	21.5449	20.6711	18.3694	16.5222	22.5435	14.0479	22.1711	25.1659	23.8097	24.5364	16.918
VC83_01179	62.5912	72.2068	64.059	67.5393	57.3244	60.1068	52.2075	47.5255	60.1313	40.5369	53.4148	57.6328	50.0321	85.5649	63.8474	33.0233	58.7187	59.8403	54.9682	77.4477	47.71
VC83_01180	29.7968	14.1628	14.4333	19.2584	66.9424	21.5432	23.6323	21.6587	23.3792	10.6882	9.46187	23.3406	10.0572	43.3517	28.0321	17.9042	21.7092	13.3778	16.0495	21.8495	5.67837
VC83_01181	171.316	88.7104	103.795	95.1541	286.563	116.941	76.6295	148.723	219.079	68.9519	51.8485	243.913	72.4942	214.728	200.969	215.921	132.42	90.7053	103.558	142.996	43.6415
VC83_01182	7.01453	4.88885	6.05843	6.67905	12.4798	7.05214	9.18384	4.53802	6.51501	5.12686	6.00957	4.41486	4.981	4.73822	4.96143	5.41716	5.57163	5.57909	6.1435	6.8206	5.38567
VC83_01183	8.15364	7.31846	8.73127	8.32635	14.309	9.43261	9.97353	9.48859	8.19831	9.64545	8.37503	6.50251	9.23231	12.7071	10.6671	23.0153	10.768	7.49878	8.58327	11.0429	8.31266
VC83_01184	12.86	12.5036	15.057	15.9938	22.2158	17.0799	17.1393	15.3055	15.4303	17.0316	16.2386	23.9224	15.8313	20.3067	17.241	22.495	26.2993	21.6265	19.1654	22.8534	13.1715
VC83_01185	352.225	426.871	356.289	357.135	295.65	330.677	337.55	249.261	249.066	279.848	273.531	371.602	263.01	293.801	306.678	434.23	319.315	344.284	289.538	295.234	200.441
VC83_01186	326.865	339.553	276.134	276.926	251.1	290.001	300.639	198.642	206.797	204.857	209.983	239.019	212.438	252.049	250.738	474.017	275.406	240.831	292.978	226.32	103.616
VC83_01187	2.51804	4.32589	2.04918	2.03666	1.50465	2.7673	2.60306	3.42415	1.6833	2.99791	1.85402	2.53256	2.95053	3.9075	3.53502	0.428476	2.91573	3.23947	2.2634	4.07464	2.31233
VC83_01189	24.5209	25.0665	28.9558	24.3501	25.2546	29.8749	23.6615	36.593	31.0476	32.1949	30.6552	21.4241	32.1069	30.4292	27.5669	22.0665	30.976	32.5447	29.5711	31.6523	26.3722
VC83_01190	0.0599532	0.148147	0.118793	0.149755	0.029503	0	0	0.123764	0.0623446	0.0868959	0	0.171119	0.222083	0.184606	0.248071	0.0612109	0.115474	0.239961	0.0587895	0.0590528	0.11708
VC83_01191	72.9931	48.8292	66.6725	64.694	51.5123	77.1272	51.5348	60.562	55.6425	59.1327	56.6114	41.3423	54.7593	57.351	56.5603	37.5835	60.5085	53.7213	58.4956	62.1235	46.7148
VC83_01192	78.0891	93.8955	91.2032	77.8424	134.504	87.8393	81.8648	85.6449	70.8858	85.3752	72.6582	93.2255	87.0248	81.7805	78.2355	89.0619	75.8666	77.8973	64.9624	77.2706	67.2038
VC83_01193	142.569	177.332	135.929	110.519	165.778	129.855	145.04	200.086	194.328	214.633	184.858	123.308	243.752	173.53	153.773	110.731	131.237	172.322	98.59	159.767	39.1046
VC83_01194	31.9851	29.6294	34.5093	41.5419	22.0093	35.9451	25.8551	38.9445	37.8743	32.586	36.5049	30.4591	31.5992	22.3681	22.2024	15.1803	30.4563	29.9651	39.2126	27.371	36.7923
VC83_01195	525.79	607.699	538.547	600.037	618.974	543.044	580.337	937.803	869.052	821.775	894.434	635.638	754.67	256.664	456.297	352.544	667.066	747.809	877.375	472.57	170.117
VC83_01196	574.592	465.804	521.055	546.035	749.76	523.316	557.348	579.341	605.428	518.464	498.378	564.623	430.365	333.768	429.691	452.257	581.759	477.822	617.731	422.818	170.234
VC83_01197	52.9387	77.8068	63.7324	60.2612	96.947	55.0483	100.437	50.4133	42.3943	46.7066	39.1261	23.7855	39.1818	91.4108	64.1265	83.2162	54.3018	63.0798	44.7682	47.0946	35.0069
VC83_01198	140.62	159.11	170.676	145.771	158.756	183.772	155.306	112.337	101.248	116.745	114.022	110.543	114.976	125.471	116.377	115.566	117.986	142.177	143.417	129.562	121.002
VC83_01199	69.9355	89.7178	78.9378	72.601	112.613	83.1081	110.411	68.8542	67.3321	67.4312	79.6268	73.3073	67.0373	58.3971	62.39	124.993	81.7558	90.4053	88.7134	71.07	37.3777
VC83_09591	0.0899299	0.0592588	0.0890946	0.179705	0.265527	0.416582	0.146239	0.453802	0.561101	0.21724	0.319658	0.479133	0.507618	0.307677	0.124036	0.275449	0.173211	0.539912	0.264553	0.41337	0.14635
VC83_01200	0	0	0	0	0	0	0	0	0	0	0	0	0	0	0	0	0	0	0	0	0
VC83_01201	1.94848	2.48887	2.22737	2.51588	1.09161	2.70778	1.22841	1.81521	1.30924	1.86826	1.85402	3.01169	1.96702	7.0458	3.75208	1.43846	4.38802	2.06966	1.88126	4.39943	8.51755
VC83_01202	37.141	31.8812	39.2313	41.8414	36.9378	43.0567	30.8858	48.8456	39.994	40.2763	40.3408	53.4233	37.0561	42.9517	43.1024	29.6261	50.289	45.5326	41.0645	41.1007	36.2362
VC83_01203	63.0408	80.029	73.7704	81.2568	59.3306	65.82	52.7047	75.5787	62.968	70.994	65.5938	105.717	73.3826	77.0115	81.3054	44.5615	77.8585	75.8877	55.5855	59.7319	62.1401
VC83_01204	95.8353	68.8291	94.1136	114.113	90.8988	106.466	87.3342	119.35	98.5356	104.319	106.094	62.1846	109.868	96.2721	100.035	68.1583	84.9602	86.8359	82.0114	65.7848	82.5705
VC83_01205	86.8423	137.866	103.558	102.552	99.9563	79.8945	109.446	154.169	129.864	152.242	129.557	105.957	129.982	73.8424	91.1353	47.316	94.3714	150.666	88.0667	70.5386	45.4855
VC83_01206	0	0	0	0	0	0	0	0	0	0	0	0	0	0	0	0	0	0	0	0	0
VC83_01207	0	0	0	0	0	0	0	0	0	0	0	0	0	0	0	0	0	0	0	0	0
VC83_01208	0.389696	1.62962	0.653361	0.718822	0.501552	0.386826	0.350975	0.453802	0.249378	0.260688	0.415555	0.616028	0.380714	1.19994	1.24036	0.642714	0.866057	0.869859	0.176369	1.03342	1.22934
VC83_01209	6.415	5.27403	5.55357	6.55925	3.59937	5.71313	4.2117	6.1057	5.04991	5.64823	5.59401	7.25544	4.40993	10.0918	8.58948	2.01996	7.36148	5.09917	7.87779	5.96433	9.68835
VC83_01210	182.498	121.51	168.894	153.738	178.582	188.206	158.816	116.792	142.582	109.793	114.597	88.4342	120.496	177.253	161.898	50.1623	165.07	119.861	193.506	161.155	107.948
VC83_01211	58.4844	130.34	86.3624	76.4946	64.2576	64.5405	62.9122	87.0888	81.3908	86.5918	91.9336	90.5218	91.2761	110.456	105.213	33.9721	74.1056	109.662	42.5342	54.1809	19.0547
VC83_01212	632.806	534.722	614.694	601.714	635.436	637.519	390.606	557.311	602.622	458.637	433.584	692.073	423.829	503.144	588.674	530.882	540.189	448.847	492.509	431.203	272.562
VC83_01213	96.9744	90.0733	100.915	118.875	64.8772	110.156	88.8551	127.436	115.026	125.608	118.146	62.2188	116.974	65.8736	78.8867	55.7325	94.7466	103.363	117.697	82.733	87.8098
VC83_01214	0	0	0	0	0	0	0	0	0	0	0	0	0	0	0	0	0	0	0	0	0
VC83_01215	0.239813	0.207406	0.207887	0.179705	0.177018	0.119023	0.263231	0.123764	0.0935168	0.043448	0.191795	0.27379	0.0634523	0.369212	0.527152	0.214238	0.375291	0.119981	0.117579	0.41337	0.292699
VC83_01216	136.304	183.613	148.758	163.921	110.341	141.4	138.869	243.692	240.931	211.548	229.035	76.8323	185.915	85.6572	134.455	47.1936	165.763	175.262	192.242	123.745	112.016
VC83_01217	237.175	148.858	213.293	232.928	178.847	245.783	141.267	124.796	143.424	113.182	108.971	111.912	105.045	165.007	160.192	178.369	158.95	108.642	142.565	146.953	94.4248
VC83_01218	61.1223	86.34	74.5128	63.9152	50.8337	69.2419	63.8481	54.7451	51.3407	54.0058	56.068	36.2772	57.456	72.181	65.832	59.5582	58.7187	59.7803	49.7065	55.0962	41.2706
VC83_01219	24.1312	21.6295	25.4811	23.0622	25.0186	34.3978	27.0543	27.5169	27.7122	27.2853	30.3675	22.6561	27.0941	18.8298	24.156	35.7472	31.409	31.1049	36.3613	29.1426	14.4886
VC83_01220	19.1251	37.8664	25.5108	17.5512	19.4425	22.7037	33.7228	18.6059	14.7757	25.7646	22.6637	16.9065	28.7756	23.5373	17.7681	13.0073	18.2161	21.7765	17.1371	20.4913	37.3777
VC83_01221	5.126	10.6962	7.69184	7.39788	12.5683	6.99263	12.4888	9.19981	8.72824	10.2537	11.5396	11.7387	9.16885	7.10734	6.72894	8.29408	9.15134	12.388	6.26108	9.24176	4.41976
VC83_01222	197.036	212.117	211.986	223.494	378.317	268.814	305.523	244.022	221.354	240.311	225.614	273.516	230.998	151.285	193.527	224.522	223.327	275.805	317.022	233.613	143.423
VC83_01223	73.8324	91.6437	75.5225	77.2135	38.9145	70.9677	58.6128	83.6647	76.6215	83.2463	79.9784	60.1654	85.8509	89.0109	71.7857	38.9301	74.3654	83.3865	78.3076	76.9753	70.5406
VC83_01224	29.1373	41.5997	35.2221	38.8463	19.826	26.9886	23.1351	63.6973	50.8108	58.6113	57.2187	43.8749	49.4293	31.9676	39.3813	19.8323	41.6862	43.013	31.8639	30.5303	36.1777
VC83_01225	6.83467	14.9036	11.9684	9.67414	7.67079	9.6409	7.39971	7.71464	6.32797	9.08062	10.9003	11.2596	11.5166	23.4142	18.7914	9.05921	12.6444	18.177	5.73198	12.1058	8.89806
VC83_01226	125.092	72.6809	119.743	85.9891	87.0634	153.451	105.117	55.9002	53.1799	63.1299	64.6668	77.0719	85.724	143.408	107.973	114.342	101.993	77.2974	93.6223	134.316	103.235
VC83_01227	24.4609	23.822	24.0259	22.7627	17.7903	29.0715	20.6783	15.223	14.838	16.8578	18.0287	23.3406	20.4951	45.6592	33.2726	14.9661	26.4725	25.9758	16.7844	32.1247	26.2551
VC83_01228	29.7668	57.244	39.7362	28.693	50.0961	33.2671	43.6963	38.1607	34.0401	38.1908	39.0941	56.6745	41.244	38.1827	47.1956	112.169	53.0027	50.5418	38.7423	38.7386	15.6009
VC83_01229	0	0	0	0	0	0	0	0	0	0	0	0	0	0	0	0	0	0	0	0	0
VC83_01230	30.9059	25.7183	31.3316	30.3702	52.0433	38.7719	49.7214	25.3304	22.2882	28.1977	27.7463	35.3874	28.8073	52.3974	47.6917	59.2828	45.9876	42.1731	35.2737	51.3169	16.1863
VC83_01231	7.19439	3.97034	5.93964	11.2016	24.163	9.34334	15.1212	3.83669	3.77185	4.56204	4.31538	4.894	4.21958	38.5827	26.3576	23.8416	20.4678	10.7083	8.4069	29.0244	4.44903
VC83_01232	157.527	233.835	182.258	150.354	166.604	179.101	184.086	147.568	133.106	137.296	162.322	122.11	156.981	171.93	162.673	147.886	146.017	179.371	147.356	141.963	92.7565
VC83_01233	43.5261	43.2293	44.0127	53.3725	30.6536	45.7645	31.9094	75.1662	60.7548	65.0416	51.0813	66.0518	50.9522	24.2142	44.0327	23.1683	55.0235	46.9124	47.4137	34.5754	23.416
VC83_01234	59.4137	71.792	64.4451	70.4745	53.4595	57.3395	48.2298	87.8726	77.7125	79.7704	73.1377	71.3565	66.5932	40.0595	51.7539	47.8669	68.7072	61.2501	61.3175	47.4489	31.9628
VC83_01235	744.649	582.721	739.218	832.336	1329.64	856.701	1018.91	1425.27	1452.25	1314.78	1184.2	1399.96	1206.83	317.892	848.436	1706.44	1066.72	1043.35	1214.39	752.362	209.485
VC83_01236	21.3733	28.0294	28.6588	25.8476	32.3353	26.3339	33.2256	44.1838	42.7995	43.5349	45.9348	28.6111	39.6577	22.3989	26.9158	51.2641	30.9471	35.4842	33.7452	28.3749	18.0303
VC83_01237	289.214	245.45	295.289	316.072	487.951	287.025	378.555	474.677	465.901	459.332	383.973	504.8	368.848	166.699	385.224	773.155	403.352	298.751	342.86	260.836	86.2878
VC83_01238	186.634	73.392	161.974	208.249	183.479	208.618	163.232	158.377	160.88	181.091	136.718	200.517	171.385	53.6281	76.468	20.1384	95.1508	90.4353	95.5329	70.2433	178.898
VC83_01239	16.3672	29.0961	23.9962	25.3085	7.40526	15.473	9.97353	25.4129	22.1323	25.3302	28.3217	21.7321	26.4596	43.567	31.7221	11.0792	33.8917	29.8751	24.8974	40.2445	53.7396
VC83_01240	30.1565	26.785	26.8175	35.6116	21.8912	24.8759	20.5613	34.324	31.5775	31.9342	29.8241	27.0368	28.8391	48.0899	40.8078	23.2295	39.6654	33.9245	27.4547	42.8428	30.8213
VC83_01241	14.9583	10.9332	19.3335	17.3116	13.2469	19.9067	16.876	12.6652	11.035	13.5123	10.6126	9.58265	10.5648	15.5992	14.4502	21.6074	15.9066	11.0082	18.9008	17.0367	11.064
VC83_01242	119.727	140.828	126.277	138.493	92.2855	114.263	124.421	137.255	143.611	144.073	143.686	129.742	135.312	122.302	117.028	160.373	127.657	143.287	128.896	126.343	124.807
VC83_01243	10.8515	6.57772	8.93916	9.07513	5.75309	8.56969	8.16016	6.14696	7.69955	10.1668	8.88649	0.650251	10.1524	10.2456	7.07004	9.18164	6.49543	6.7789	8.20114	9.24176	11.5031
VC83_01244	27.4586	31.1701	30.9455	31.3886	21.3012	28.1788	23.2228	37.4181	39.994	33.7156	31.1666	23.101	29.9812	20.9836	22.6675	20.475	30.0233	25.0459	30.159	20.8456	21.4549
VC83_01245	31.6253	30.0442	37.004	39.3255	26.8183	36.4212	29.0432	43.0287	45.3557	35.2797	41.7793	27.1052	32.4876	14.5839	24.7451	23.9947	35.7393	30.745	43.3279	30.6484	26.6357
VC83_01246	18.8553	17.5702	20.5512	22.1637	17.1708	21.3945	19.8593	21.4112	23.5351	19.7254	20.3942	24.4358	20.5585	12.5532	18.2022	19.8629	19.9193	23.0363	25.9556	22.4401	21.8061
VC83_01247	97.7837	76.9475	99.1623	92.0092	86.4734	108.996	86.8955	104.498	93.9221	104.753	96.0252	90.3849	93.3066	93.8107	91.4454	147.916	110.018	85.3961	93.5047	89.465	77.097
VC83_01248	33.0642	25.0961	34.2123	40.7931	25.5496	35.0226	28.9262	33.7051	33.3232	33.2377	26.0521	28.3373	22.4938	19.599	21.8923	48.1118	31.9575	23.4562	32.0403	23.0601	16.8302
VC83_01249	39.749	54.6662	45.0522	33.2455	45.4937	48.6806	41.649	15.5943	12.126	24.0702	18.8598	15.8456	23.636	53.6896	43.6916	97.0193	39.4922	38.3938	37.2138	55.0077	19.9914
VC83_01250	0	0	0	0	0.0590061	0	0	0	0	0	0	0	0	0	0	0	0	0	0	0	0
VC83_01251	8.51336	11.9703	10.3053	10.0336	11.0046	8.6292	7.45821	12.0464	13.8405	11.9047	10.3249	12.9024	9.39094	12.3378	17.8922	4.22355	16.0509	14.1577	11.4933	17.6273	5.15151
VC83_01252	13.9691	19.1406	18.2644	18.1802	24.8416	18.2999	19.7131	19.8023	22.0388	18.4654	19.7229	23.0326	17.608	17.1376	21.8923	14.1397	25.7796	26.4857	22.8103	27.2233	10.5957
VC83_01253	6.59486	6.84439	7.51365	6.16989	10.031	10.6228	9.94428	6.97205	4.58232	6.29995	5.46615	4.79133	5.74243	12.1532	8.86856	21.1178	8.28528	9.50846	7.58385	12.2239	7.05406
VC83_01254	36.6914	43.2589	40.6568	42.71	24.3695	41.0928	33.1086	43.565	35.0376	41.1887	42.1629	29.1586	37.4686	40.398	30.7609	39.5116	36.2012	37.6439	36.861	39.8311	42.5
VC83_01255	437.029	330.338	366.387	531.06	274.821	384.505	306.342	501.905	527.715	460.375	402.353	303.051	419.293	310.138	393.534	127.533	385.482	352.923	428.84	389.365	416.98
VC83_01256	40.1987	22.3998	33.856	43.6085	17.3773	22.8525	15.3551	30.2397	46.6961	39.0163	32.8289	4.65443	29.886	14.83	23.8459	5.87625	21.7669	17.8171	31.6875	20.0484	18.7913
VC83_01257	7.91383	13.4517	10.2162	10.5727	6.63818	8.30189	8.45264	6.22947	5.57984	4.99651	7.67179	8.48749	7.48737	10.7687	7.90728	3.79508	8.11207	10.0484	4.52679	7.67686	9.19076
VC83_01258	165.231	166.28	150.986	126.213	70.8368	147.649	121.964	43.8951	51.4343	47.1845	65.0823	29.7404	61.1363	104.795	69.243	85.6953	67.8411	88.9056	72.3111	77.743	67.9355
VC83_01259	150.153	165.302	152.411	185.306	82.638	128.575	109.621	171.95	197.321	142.205	137.613	66.4625	118.592	71.5656	96.7479	45.847	124.048	129.039	142.3	102.398	81.9851
VC83_01260	16.0974	11.6147	16.1855	18.33	9.41147	13.4199	10.6755	10.4787	9.63223	11.3399	9.17418	6.60518	8.75641	13.1993	10.574	11.2628	10.3638	7.76874	8.08356	8.73981	6.08815
VC83_01261	4.1068	11.2888	5.76145	3.59411	1.62267	1.36877	3.50975	1.32015	1.58979	1.65102	1.94991	0.376461	1.84012	1.66145	1.42641	0.33666	1.61664	2.12965	1.61671	1.86016	12.4105
VC83_01262	36.7214	50.7848	35.5785	29.262	9.58848	29.7559	16.2033	9.03479	8.26065	7.60339	9.58973	6.50251	8.43915	19.3221	13.1478	4.22355	10.4216	11.3682	7.61324	8.44455	35.7971
VC83_09592	8.51336	15.6443	10.9586	10.9021	6.01862	6.96287	8.27715	6.18821	8.41651	5.03996	5.8817	7.42655	6.25005	15.1992	10.295	4.22355	6.98619	9.02853	4.73256	7.02728	21.0744
VC83_01263	102.4	69.4513	99.8751	115.85	57.1179	122.624	95.0556	124.342	118.985	113.399	117.506	48.5635	122.685	77.5038	75.3517	80.9514	102.657	120.34	128.132	94.1892	93.6346
VC83_01264	65.4989	83.1697	76.4135	86.0789	86.2669	79.3589	80.11	61.0983	71.0728	59.7409	65.338	95.7581	58.852	78.5807	71.4446	65.5263	81.6692	80.5669	78.5428	93.953	95.3615
VC83_01265	96.0451	94.4881	102.429	84.5215	86.5619	110.573	104.532	40.0584	46.0415	49.8783	50.2502	23.7855	48.7313	147.47	95.6316	158.261	80.9763	63.1697	92.4171	142.672	109.704
VC83_01266	6.74474	4.82959	5.64266	7.90704	5.57607	4.82045	7.51671	5.03308	4.23943	5.38755	6.04153	6.0576	4.8541	8.0919	6.07775	5.01929	5.13861	5.5191	4.61498	7.4997	14.6935
VC83_01267	153.061	187.465	148.402	182.102	109.722	143.096	119.975	230.985	243.268	216.067	224.112	232.277	215.23	121.102	168.317	54.0492	169.17	230.363	176.133	145.978	97.0299
VC83_01268	0	0	0	0	0	0	0	0	0	0	0	0	0	0	0	0	0	0	0	0	0
VC83_01269	101.711	123.673	99.0435	90.2721	83.8476	87.1252	94.2659	67.6166	67.488	65.3023	65.338	108.626	71.1935	76.1193	81.6465	157.924	95.4106	90.9752	69.3128	76.2371	21.1036
VC83_01270	121.855	155.406	139.611	152.69	83.3166	131.283	137.553	142.411	131.921	147.071	172.615	90.2823	182.774	195.282	129.679	105.528	131.785	173.972	164.758	148.222	192.889
VC83_01271	1.34895	1.77776	1.6631	1.40769	1.29813	1.16048	1.28691	1.77395	1.4651	1.73792	1.75812	1.33473	2.31601	2.18451	2.04659	0.765136	1.21248	1.13981	1.08761	1.38774	3.13188
VC83_01272	37.7406	42.37	40.9538	46.6036	31.8633	43.8304	36.6768	70.3394	63.6226	64.9547	70.4526	56.6745	64.0551	39.3519	35.7533	38.5017	55.5431	60.1702	54.5861	44.6144	36.5874
VC83_01273	73.5027	59.9106	60.7922	68.8871	51.7778	62.3088	67.5626	73.6397	75.8733	67.6485	58.6572	19.8498	57.7098	54.2127	56.0021	16.7718	46.5939	54.7711	67.4904	50.4901	37.7875
VC83_01274	692.91	847.4	835.737	817.001	1262.46	796.267	1072.96	1604.19	1493.59	1658.58	1506.71	2221.16	1310.92	470.223	926.299	2245.89	1323.02	1334.57	1268.71	809.437	295.246
VC83_01275	0.389696	0.47407	0.148491	0.209656	0.413042	0.297559	0.40947	1.03137	0.436412	0.651719	0.735213	1.57429	0.57107	0.123071	0.186054	0.459082	0.750583	0.929849	0.499711	0.147632	0
VC83_01276	0.809369	1.33332	0.712757	0.958429	0.236024	0.86292	0.321727	2.02148	1.24689	1.21654	0.990939	2.84057	0.82488	1.38455	1.30238	0.397871	1.12587	1.31979	0.852448	1.86016	1.49277
VC83_01277	69.6657	60.5625	73.3249	75.9256	73.6101	84.5364	66.071	51.0321	51.029	50.1389	50.5059	56.6745	48.0968	63.1045	47.3196	68.9847	52.3098	48.7721	50.8529	56.3954	50.9297
VC83_09593	9.38268	10.7555	12.9187	11.8007	7.58228	10.4146	8.10166	9.65361	8.16714	10.2972	7.67179	11.8756	7.93153	15.5069	12.9307	9.33466	11.0278	8.90855	7.87779	9.77324	11.8836
VC83_01278	7.64404	7.99993	11.3744	8.80557	9.7655	12.4082	10.0905	11.5513	10.4115	11.0792	10.7725	7.28966	10.4062	6.33814	8.12434	24.4231	11.3165	11.5781	16.9902	10.3638	8.75171
VC83_01279	248.656	229.213	245.159	228.406	267.445	265.928	241.88	144.515	127.993	145.942	137.037	187.923	135.724	183.898	181.278	337.945	198.702	202.827	194.299	187.434	59.6814
VC83_01280	2.63794	3.7333	2.55405	3.77382	1.53416	1.7556	1.31615	2.5578	2.40027	1.60757	1.94991	3.42238	1.4594	2.12297	2.4187	0.826347	3.34875	2.42961	1.55792	2.42116	2.69284
VC83_01281	1.64871	2.57776	1.78189	2.18642	1.29813	1.48779	2.36908	1.98023	1.4651	2.0855	2.10974	1.71119	2.69672	1.72299	2.57374	3.12176	2.74251	2.42961	2.61613	2.77548	0.731749
VC83_01282	4.6164	9.30363	6.6524	7.60753	1.41615	4.90972	3.4805	4.41426	3.4913	5.60479	4.98666	3.83306	4.94928	5.84586	4.37226	5.0499	6.12014	6.05902	4.52679	4.42896	9.62981
VC83_01283	16.8169	47.407	27.4708	23.0323	11.6832	14.1043	19.3329	54.7863	57.8557	57.2644	52.6476	44.0802	41.5295	17.2299	28.3112	7.2841	40.1273	43.9429	36.3319	21.4066	14.9569
VC83_01284	0.0899299	0.177776	0.237586	0.209656	0	0.119023	0	0	0	0.173792	0.0319658	0.136895	0.158631	0.0923031	0	0	0	0	0	0.0885792	0
VC83_01285	36.9012	43.8515	38.875	44.7467	27.7624	35.0226	33.7228	55.0339	54.5203	48.2707	46.8938	43.5668	43.9407	40.1211	42.3272	19.7405	43.7936	34.9143	38.4777	42.2227	62.7548
VC83_01286	51.4399	56.5329	50.5761	58.1647	73.7281	59.4225	74.3774	59.7369	44.2958	59.0023	59.3285	67.6604	51.4598	43.5055	47.3817	88.9394	52.281	55.7909	61.2881	47.6556	65.1549
VC83_01287	10.8515	26.2813	15.2946	15.0354	10.3851	11.5453	11.8454	13.284	11.5337	13.1647	13.7453	21.4241	15.4189	15.0762	16.0006	3.97871	13.0486	17.8171	8.58327	10.039	11.7958
VC83_01288	59.0839	46.3107	58.654	76.0454	49.2406	66.3556	52.0905	99.6715	87.1577	80.5525	79.1473	60.4391	87.0565	32.1215	55.661	24.668	65.9647	75.1078	76.9261	50.5197	44.5781
VC83_01289	53.7781	83.9697	72.9388	80.8076	75.7048	74.717	64.6671	82.2207	75.7486	75.8601	78.6358	100.412	77.0945	51.5666	63.6303	54.6001	66.7441	83.1765	67.2258	56.0706	52.9493
VC83_01290	14.2389	6.37032	9.74101	19.528	5.93011	10.4146	9.18384	17.0382	15.8355	12.3392	9.65366	6.22872	10.4062	9.87643	17.489	3.97871	18.1583	8.39864	12.6691	9.83229	5.18078
VC83_01291	2.45808	4.32589	3.53409	3.59411	2.27173	1.66633	3.24652	4.00171	3.08606	3.73652	2.87692	3.52505	3.93404	3.75366	3.473	2.57086	3.86839	3.50943	2.52795	3.77938	2.83918
VC83_01292	44.5153	22.4887	35.5191	43.9679	17.3183	34.9631	28.1657	19.8435	21.8829	21.5936	22.1203	17.2145	22.24	29.5985	25.0552	22.9847	24.3073	19.1369	25.0737	31.3275	28.8894
VC83_01293	20.504	25.8665	25.095	25.2486	20.7406	28.03	28.6629	30.116	26.8705	32.4991	30.5273	18.2413	26.9989	14.0608	20.6209	66.9035	29.9656	32.7547	43.2985	25.8061	17.9425
VC83_01294	40.2286	68.7105	57.7036	43.2491	69.1256	62.0707	64.9596	23.639	23.6909	30.4136	36.6967	37.5435	36.7706	54.428	45.6452	44.7146	44.7463	50.4518	36.0968	47.0651	32.1969
VC83_01295	32.045	39.0812	35.3112	31.8977	41.0977	41.926	35.3607	31.8487	31.2035	35.0625	33.66	28.3373	35.216	29.6908	32.2183	36.4205	35.9414	42.7131	34.5976	32.3314	20.2548
VC83_01296	3.44731	6.42958	4.18745	6.25974	1.38664	2.58876	2.45682	3.87795	2.68082	2.73722	2.49333	2.22454	2.22083	4.9536	3.62805	1.49967	4.96539	2.93952	2.41037	2.59832	2.42941
VC83_01297	76.6502	69.955	80.1258	99.1675	55.7607	81.3228	86.1058	75.0424	73.0055	79.2056	86.2756	56.4692	77.158	117.133	81.5225	40.8583	109.181	81.5568	112.699	111.462	59.0082
VC83_01298	0	0	0	0	0	0	0	0	0	0	0	0	0	0	0	0	0	0	0	0	0
VC83_01299	48.6221	48.1478	57.0206	54.8102	68.1225	68.617	59.11	42.7399	40.1187	51.1817	48.7798	73.1019	51.6819	65.4121	68.2817	133.501	70.4104	71.5084	71.8114	84.3864	107.86
VC83_01300	31.6853	52.0885	42.5278	42.5303	38.944	35.3202	51.3885	41.0072	36.191	40.7976	46.4143	35.2847	41.2757	29.2293	26.1095	21.0566	35.4506	44.9927	42.446	36.406	36.1484
VC83_01301	73.3828	50.7551	71.2163	81.4964	65.0542	106.288	70.9261	96.3299	85.6614	92.5876	88.5132	79.5018	92.3548	35.7213	70.9795	84.8077	84.1807	86.476	113.287	73.6388	44.6952
VC83_01302	31.6853	53.8662	45.2898	37.828	53.548	46.9845	44.9832	30.6935	32.2633	34.3239	40.0851	68.9609	39.8798	42.9825	42.7613	80.0026	60.191	54.0212	44.7388	48.8071	28.5675
VC83_01303	9.95224	12.8592	11.315	11.4113	6.04812	8.77798	6.99024	11.7989	8.91527	11.5572	9.14221	8.00836	7.89981	8.39958	8.37241	4.52961	10.0751	7.64876	5.79077	6.9387	3.48312
VC83_01304	23.8314	45.007	35.2221	25.1588	24.163	25.1735	32.2019	28.012	27.6186	33.6287	33.7878	17.7621	30.2667	37.5058	30.4508	26.6267	25.1445	31.3449	20.6939	26.308	27.0162
VC83_01305	147.215	135.08	147.095	168.085	141.644	169.698	139.98	155.365	152.245	147.115	145.732	144.595	138.326	83.8727	108.035	74.0346	120.064	144.607	154.793	112.702	105.577
VC83_01306	48.2324	29.2442	51.0512	37.828	96.5929	64.8975	75.6058	18.8122	16.646	21.724	20.8417	19.4733	26.65	141.07	87.5692	257.79	77.5121	46.2525	64.8742	100.419	49.2321
VC83_01307	29.9466	25.7183	27.0848	22.1337	49.5651	31.3627	27.259	25.8667	27.7122	26.7205	25.1251	14.374	24.4609	18.2145	21.2101	21.3932	22.7773	26.8456	31.4818	21.0228	16.9473
VC83_01308	3.77705	5.00737	4.9596	5.24141	4.27794	2.7673	2.63231	5.07434	5.86039	3.73652	4.44324	6.98165	3.71196	9.35338	8.49645	2.99933	3.69518	3.98935	1.85187	2.86406	0.936638
VC83_01309	0.26979	0.5037	0.415775	0.778724	0.29503	0.446338	0.40947	0.453802	0.249378	0.304136	0.191795	0.479133	0.0634523	0.523051	0.465134	0.183633	0.317554	0.269956	0.117579	0.531475	0.614669
VC83_01310	41.2478	68.0883	44.1018	60.2612	56.4688	44.0684	123.397	41.1723	50.9355	36.4963	60.1276	38.0568	37.2782	101.349	45.9552	22.4338	41.8594	49.312	132.012	88.6382	270.747
VC83_01311	197.366	280.679	223.657	193.992	209.501	226.353	257.206	245.713	253.961	236.4	260.841	239.121	223.511	171.868	188.627	159.21	196.104	278.355	216.874	193.014	184.576
VC83_01312	71.764	47.9107	60.3468	70.6542	18.4689	62.7254	31.8217	30.0335	32.575	28.1977	27.6824	15.7772	24.7781	44.5516	38.8852	16.0067	37.6735	23.1862	28.2484	25.9242	22.2744
VC83_01313	158.636	211.346	156.777	182.371	52.9284	131.789	118.893	69.3493	68.2361	67.4312	79.1792	42.2663	69.8927	89.3494	61.7698	31.187	75.0005	77.3874	91.7998	78.2449	175.912
VC83_01314	88.1912	121.006	97.9447	121.601	76.2653	91.0827	140.039	53.0124	51.6213	61.2616	70.3567	69.0635	66.4345	103.072	71.8167	104.548	69.0247	73.608	90.9474	73.1664	124.924
VC83_01315	40.7982	66.7254	54.021	50.8267	30.0931	51.5967	54.2841	35.0253	28.9902	37.8866	40.9482	20.3974	40.8315	47.5668	30.5748	51.8456	37.4137	41.6032	53.1163	50.1358	81.2241
VC83_01316	86.0029	84.2067	85.9466	106.925	47.3229	104.83	70.3704	82.8808	90.3061	77.4677	92.2852	46.7154	87.4372	102.056	73.6152	34.7984	82.0445	105.283	95.1508	95.2521	70.3064
VC83_01317	0	0	0	0	0	0	0	0	0	0	0	0	0	0	0	0	0	0	0	0	0
VC83_01318	137.892	72.7994	124.614	141.099	57.8259	154.492	78.3843	120.629	131.547	127.433	122.557	82.1028	125.16	103.564	102.671	76.9421	132.767	117.521	145.622	124.277	118.397
VC83_01319	2.42811	4.65181	4.54383	3.44435	3.27484	3.77899	2.54457	3.96046	3.55364	3.69308	3.86786	4.38064	3.93404	4.36901	4.8684	1.53027	6.00466	6.05902	4.26224	5.16712	2.92699
VC83_01320	2.45808	4.29626	2.07887	2.75548	1.77018	1.96389	2.33983	3.09411	3.46012	2.47653	3.19658	1.09516	3.26779	2.89216	2.91484	1.77512	2.82912	2.81954	2.85129	2.33259	1.99036
VC83_01321	0.479626	1.12592	0.83155	0.98838	1.50465	1.19023	1.14067	2.14525	1.15337	1.43378	1.27863	1.33473	1.17387	1.56915	1.58146	1.04059	1.67438	1.58974	0.823053	0.944845	1.31715
VC83_01322	0.0299766	0.0296294	0	0.0299509	0.147515	0.208291	0.116992	0.288783	0.155861	0.21724	0.22376	0.54758	0.126905	0.338445	0.248071	0.0918164	0.20208	0.299951	0.0293948	0.118106	0.0292699
VC83_01323	73.5327	60.7402	72.5527	78.1719	53.9315	76.2345	56.3314	90.678	83.604	82.0297	90.7828	37.8515	86.0413	57.7509	66.9793	35.2269	73.3839	68.6289	74.1042	62.1826	78.5605
VC83_01324	9.89229	8.9777	9.85981	11.7108	10.208	12.3784	9.06684	13.8616	11.8455	13.5123	13.7453	14.3398	12.3415	16.7069	14.6982	9.91617	16.3107	12.298	17.3429	15.1766	15.6594
VC83_01325	33.7237	37.6886	41.5181	37.2889	35.8462	40.6763	31.6462	36.5517	33.2296	36.4094	34.0755	32.3414	32.551	50.3667	50.8236	40.8277	42.0904	39.8335	27.2195	46.0316	23.7379
VC83_01326	128.69	143.614	137.503	123.907	101.402	138.543	94.1782	87.1301	77.619	90.7193	90.559	113.794	87.5641	137.962	125.927	131.359	103.869	99.8538	72.3405	79.6327	79.1459
VC83_01327	155.249	201.628	181.1	136.277	178.67	180.201	151.797	112.007	98.1927	99.3655	107.085	142.371	106.441	191.037	166.394	166.004	145.296	144.786	123.723	136.323	85.7024
VC83_01328	26.889	33.5108	32.1929	29.5616	31.5977	34.0407	30.0083	34.6953	37.6561	34.0632	31.774	26.0443	26.8403	22.5835	27.815	21.5156	31.8998	32.8747	32.8927	29.2016	16.3326
VC83_01329	0	0	0	0	0	0	0	0	0	0	0	0	0	0	0	0	0	0	0	0	0
VC83_01330	49.3415	37.2441	41.2805	44.2075	29.208	45.3777	31.2952	49.5882	48.4105	49.0093	44.0488	28.303	41.9102	32.5214	40.9318	54.8756	39.1458	39.3236	48.8247	36.0222	42.1487
VC83_01331	22.1527	22.548	25.3326	25.9974	13.9549	22.8227	16.1156	20.7511	20.4802	20.2467	21.0654	18.4124	16.4976	19.6606	19.1325	21.0566	22.4886	19.8568	18.5187	19.1036	19.1133
VC83_01332	5.09603	7.08142	6.17723	7.63748	9.85401	5.41557	9.24233	7.59088	6.60852	8.90683	5.11452	5.98916	8.53433	33.5368	5.51959	79.2069	5.02313	4.40928	7.64264	6.2596	135.403
VC83_01333	63.8802	124.177	80.0367	73.9189	43.694	59.72	52.9094	67.369	62.9992	64.7375	79.6907	78.2697	75.3813	116.456	106.857	66.9647	67.5236	79.3971	36.714	61.1787	63.4865
VC83_01334	52.6989	53.2736	53.9023	45.4355	51.3353	55.3757	51.0961	52.6411	49.5016	45.3162	49.1634	74.4709	46.8595	61.9969	64.4986	33.666	56.6979	52.4015	39.4184	50.4606	33.3677
VC83_01335	900.378	159.11	512.621	305.829	260.276	718.306	225.267	444.396	636.631	239.224	233.51	761.992	293.816	599.293	628.458	254.331	506.73	171.752	184.217	380.595	28.8309
VC83_01336	16.4871	22.9331	18.8287	22.8525	7.96582	17.1691	13.7758	24.0928	21.2283	20.2033	27.2668	14.8531	24.4291	15.3223	13.1478	9.21224	16.2819	21.5065	20.4	18.8083	45.105
VC83_01337	93.617	127.584	96.7865	108.153	143.09	85.7861	146.941	90.7605	81.1103	107.881	97.3038	76.1821	88.6111	73.5963	70.3903	102.896	86.317	111.312	103.528	87.782	59.9449
VC83_01338	102.67	126.992	118.347	128.699	54.9346	100.039	87.7144	153.715	152.308	153.719	143.782	90.5561	136.676	77.5038	79.1038	70.2701	110.595	116.891	116.55	90.4098	85.439
VC83_01339	27.1888	18.4295	24.6495	31.7779	17.8788	26.0959	20.3565	25.4542	27.5251	24.7219	22.6318	18.0701	21.4469	13.4147	16.7758	15.1191	24.163	19.6468	28.4247	22.7944	23.094
VC83_01340	20.2942	26.1627	26.3126	21.0555	27.1133	27.4349	24.0125	16.7907	18.9839	16.7275	17.5492	13.1419	19.8288	26.3064	20.5899	20.9035	19.775	19.4968	17.049	22.1448	23.1233
VC83_01341	148.474	468.233	256.147	194.95	162.237	127.325	148.638	290.887	220.918	265.206	234.245	267.014	248.003	158.115	172.906	362.889	166.658	232.432	229.955	153.035	319.481
VC83_01342	131.358	84.9771	123.099	112.556	98.5696	157.825	99.2673	106.355	104.396	113.616	116.611	84.2931	111.422	120.025	124.16	110.516	124.828	123.13	117.726	138.981	113.128
VC83_01343	19.0951	14.7851	21.2342	19.0787	16.2562	25.2627	16.4373	25.8667	20.0749	22.5495	20.8097	18.1728	17.3542	14.43	17.52	19.5569	19.2842	19.7968	22.0461	19.6646	23.6794
VC83_01344	198.026	210.783	184.901	269.259	351.027	179.517	325.734	336.309	314.279	307.177	296.61	200.893	258.251	73.9655	162.146	21.485	212.675	308.8	268.08	133.725	121.997
VC83_01346	49.2516	54.9921	51.4373	46.963	56.3803	57.5776	58.1155	50.9909	48.8158	49.9217	52.5517	33.2655	58.2809	45.29	38.4201	28.5243	45.1793	52.9714	51.0587	44.7915	48.9101
VC83_01345	0	0	0	0	0	0	0	0	0	0	0	0	0	0	0	0	0	0	0	0	0
VC83_01347	92.1182	87.9104	95.1531	89.3436	91.5479	94.5641	104.356	152.148	128.866	129.301	137.037	57.8381	139.151	99.5027	97.8952	113.118	93.7651	125.56	109.113	87.4572	67.438
VC83_01348	45.7743	50.3107	47.1608	51.3958	42.0713	46.0026	55.0445	50.8259	44.2646	47.3148	51.1452	34.6002	49.8418	45.5977	48.3739	29.7179	44.2266	51.1117	45.0034	43.4924	38.7241
VC83_01349	11.8707	12.2073	12.8593	11.7408	11.8602	14.134	12.6936	12.4589	10.4115	12.6868	10.9962	9.58265	11.9608	12.7994	10.9151	6.48836	12.1248	10.2883	10.6997	10.8067	8.16632
VC83_01350	157.167	127.466	139.582	164.071	108.689	141.132	91.0779	177.891	171.105	159.975	149.824	102.671	141.086	104.333	141.835	66.8729	126.358	116.381	130.101	125.192	95.3615
VC83_01351	1.88853	2.60739	3.14801	3.71391	1.71118	2.35071	1.69638	2.80532	2.27558	2.99791	2.26957	3.59349	2.88708	1.84606	2.51172	0.459082	2.82912	2.18964	2.49855	2.00779	1.72693
VC83_01352	138.522	116.088	140.532	141.937	125.093	171.84	126.76	135.893	130.83	120.003	138.444	83.1979	143.497	106.856	118.206	60.813	111.057	130.329	125.369	127.702	113.187
VC83_01353	5.36582	11.3481	7.69184	7.36792	3.77639	4.19558	6.08356	3.9192	4.42646	5.08341	5.33828	7.32388	5.01273	7.44578	6.66692	2.44844	6.32222	6.62892	4.11527	6.67296	8.40047
VC83_01354	53.2984	44.7404	45.8837	52.4141	15.7251	50.2577	28.312	41.8323	52.5565	46.8803	48.0446	30.7672	57.5195	80.4883	42.7613	62.0679	58.7764	56.3009	58.7013	78.9536	66.033
VC83_01355	0.0299766	0	0.0593964	0.0299509	0	0.0297559	0.0877437	0.206274	0.0311723	0.0868959	0.0639316	0.102671	0.222083	0.0615354	0.0310089	0	0.0577371	0.269956	0	0.0590528	0.0292699
VC83_01356	176.352	83.3475	128.623	148.377	74.4066	153.927	88.7966	145.341	205.394	138.903	154.491	125.841	132.266	239.096	187.79	189.662	251.445	162.124	241.302	230.808	87.1074
VC83_01357	43.3762	76.8586	59.2776	48.5205	27.4083	49.6625	47.0306	55.1576	44.2335	64.0857	60.8309	35.9692	61.0411	66.9812	50.4825	98.3353	49.192	59.8703	40.5354	48.8367	80.9021
VC83_01358	0	0	0.0593964	0.0299509	0.118012	0	0.116992	0	0.124689	0	0	0.136895	0	0.369212	0.124036	0.0918164	0.0288686	0.0899854	0.0587895	0.0590528	0.0878098
VC83_01359	168.618	188.324	164.736	226.309	102.08	129.2	148.872	306.647	287.253	268.856	241.246	108.626	195.877	134.978	159.262	50.4684	184.643	213.295	133.07	120.468	88.1611
VC83_01360	58.934	23.348	43.4782	50.0779	147.81	54.6913	82.362	25.4954	29.7384	25.5908	17.8689	22.485	25.5395	9.69182	12.1865	8.07984	12.0382	12.7779	10.2588	8.68076	18.9962
VC83_01361	113.821	64.355	80.2446	76.884	206.167	88.7617	101.49	55.0339	66.397	42.3183	35.0345	86.9283	40.0701	41.2902	42.1722	41.1643	35.6527	42.2931	29.4829	32.5086	13.3178
VC83_01362	1091.12	807.016	929.881	1065.86	1276.36	974.415	791.448	1445.36	1821.12	1314.65	1321.94	1259.26	1049.98	377.735	847.412	527.516	1110.8	1113.66	1490.46	879.444	296.007
VC83_01364	4.73631	5.00737	5.67236	6.88871	3.74688	2.97559	3.91922	6.88954	6.26563	6.51719	4.9547	7.87146	5.7107	4.21517	5.64363	1.25482	5.48503	5.5491	4.20345	4.2518	6.00034
VC83_01365	16.2773	17.8665	20.1948	22.3434	16.0496	21.3945	20.0933	26.6093	25.873	24.0702	25.189	19.1311	24.2705	15.9992	19.9077	8.78376	21.2184	23.2462	24.8386	19.3103	23.9721
VC83_01366	43.9757	86.5771	67.1774	56.6072	47.3524	48.5913	45.1295	57.5504	55.549	51.8334	63.8676	78.2013	57.0119	67.012	62.452	44.5921	69.4578	67.819	35.6852	56.4249	40.773
VC83_01367	1.10914	0.296294	0.593964	1.37774	0.206521	1.24975	0.321727	0.371293	0.0935168	0.260688	0.319658	0.718699	0.317261	1.32301	1.20935	0.703925	1.21248	0.989839	0.264553	1.26963	1.08299
VC83_01368	163.043	52.5329	113.596	120.852	36.3477	164.818	44.837	60.3557	56.3283	60.0885	55.8442	66.3941	58.154	182.729	170.735	122.146	133.95	55.221	65.5797	142.996	152.116
VC83_01369	17.3265	14.1332	20.1651	17.4015	14.0729	19.1033	13.5125	12.5827	13.4664	14.8158	14.1608	10.7805	13.325	21.4143	17.365	13.1297	16.6283	16.5573	13.9331	16.9186	11.2689
VC83_01370	8.63327	5.037	9.23614	8.47611	8.40836	10.1467	8.68662	4.70304	5.11225	6.60409	7.41606	11.6019	7.32874	42.244	28.1561	2.11178	25.2023	21.0866	5.90835	25.127	3.51239
VC83_01371	302.524	68.5328	257.246	275.908	631.601	361.772	564.426	54.1262	44.2335	58.9589	93.1163	110.748	87.4372	1308.98	686.507	57.477	478.958	433.82	156.057	758.504	18.8498
VC83_01372	0.359719	0.266664	0.178189	0.119804	0.354036	0.297559	0.848189	0.453802	0.218206	1.25999	0.60735	0.650251	0.507618	0.984566	1.17834	0.275449	0.60624	1.19981	0.676079	0.944845	0.585399
VC83_01373	15.1981	10.311	15.6807	16.6827	18.6459	19.6091	21.0292	15.4705	14.651	16.3799	14.2567	10.5751	15.0382	18.5837	17.365	24.515	20.5544	16.7673	18.8714	20.0484	20.2255
VC83_01374	20.9237	18.9332	19.1256	20.5164	31.0077	21.1564	30.9735	33.0863	27.0887	29.1536	27.2988	26.2496	23.8581	21.4143	20.3729	33.513	29.3593	28.0454	26.2495	24.3888	8.40047
VC83_01375	8.99299	12.7406	12.8593	12.3697	10.2671	12.8843	9.68105	13.2428	9.94396	11.9916	11.5396	12.1837	11.9608	11.1994	9.89185	11.5689	11.865	11.9981	10.9642	10.039	12.7324
VC83_01376	53.6582	58.0736	55.6247	57.5357	45.1691	62.398	40.83	44.8439	43.1736	38.9294	45.3914	41.1027	36.1043	30.06	38.6681	29.9627	40.9645	42.833	44.4449	37.7347	26.4308
VC83_01377	97.0343	105.184	98.5387	99.8563	106.712	99.2358	117.167	129.622	120.138	133.211	126.457	87.2706	110.661	90.98	96.0967	97.4172	99.7986	108.942	107.702	95.6065	85.4097
VC83_01378	27.5785	52.7107	32.4898	20.5463	30.0636	25.8876	36.5306	43.8538	44.1399	37.1046	45.807	24.2304	39.277	37.9673	28.3112	48.173	27.1653	30.745	28.5129	29.6445	26.2551
VC83_01379	0	0	0	0	0	0	0	0.0412548	0	0	0	0	0	0	0	0	0	0	0.0293948	0	0
VC83_01380	0	0	0	0	0	0	0	0	0	0	0	0	0	0	0	0	0	0	0	0	0
VC83_01381	0	0	0	0.0599018	0	0	0	0	0	0	0	0	0	0	0	0	0	0	0	0	0
VC83_01382	0	0	0	0	0	0	0	0	0	0	0	0	0	0	0	0	0	0	0	0	0
VC83_01383	0	0	0	0.0599018	0	0	0	0	0	0	0	0	0	0.0615354	0	0	0	0	0	0	0
VC83_09594	0	0	0	0	0	0	0	0	0	0	0.0319658	0	0	0	0	0	0	0	0	0	0
VC83_01384	62.771	197.095	125.831	188.841	105.355	62.9336	96.2548	373.644	326.748	333.333	317.772	329.267	264.533	43.044	90.5771	20.9647	86.8944	258.948	82.1289	56.4249	170.615
VC83_01385	0	0	0.0296982	0	0.029503	0	0	0	0	0	0	0.0342238	0	0	0	0	0	0	0	0	0
VC83_01386	7.10446	12.5036	8.93916	8.68576	10.7096	8.15311	10.1783	10.1074	9.91278	8.77649	10.4528	5.74959	9.99373	5.75356	6.48087	2.11178	7.70791	12.7779	6.79019	5.43286	4.62465
VC83_01387	7.61406	16.2073	12.5029	10.5128	6.8447	6.51653	10.617	19.3897	14.9003	16.9882	17.5812	5.57847	14.7527	7.56885	9.67479	1.98935	8.22754	13.3178	7.37808	6.70249	9.48346
VC83_01388	1.61874	3.94071	1.78189	2.48593	1.38664	0.833164	1.93036	3.13536	2.74316	2.86757	2.71709	4.79133	2.53809	2.03067	1.89155	0.367265	1.90533	2.63957	1.32276	0.679107	1.81474
VC83_01389	34.1134	29.0664	38.1028	40.1642	36.4067	36.57	33.2841	35.5203	33.6037	35.4535	31.8379	29.7062	29.2198	25.8141	34.8851	24.2395	31.5533	28.7353	28.072	28.3158	18.5571
VC83_01390	44.845	46.0144	53.5162	55.6787	30.6832	53.9474	41.6782	40.6359	40.3369	44.1866	45.5512	33.95	38.9914	24.4295	25.5514	27.9734	35.8259	33.4746	46.5025	34.2506	37.7582
VC83_01391	8.87308	7.02216	9.44403	8.77562	9.20495	11.337	8.01392	14.6867	13.4041	14.2944	14.0649	12.5601	10.7869	4.86129	7.87627	9.30406	11.1721	11.3682	10.8761	7.97213	5.97107
VC83_01392	213.973	298.605	250.623	202.318	221.981	248.134	200.874	188.741	160.226	167.275	179.008	194.288	191.848	226.789	206.675	229.969	168.708	194.758	165.228	146.008	125.305
VC83_01393	45.8343	65.6291	57.9115	53.073	43.1334	48.7401	55.6587	54.0025	49.0652	63.6078	59.2326	26.3865	57.3926	80.8575	65.863	41.4398	53.6667	58.0106	46.7964	63.4227	69.0185
VC83_01394	18.8553	28.5627	23.9071	18.4498	27.3493	22.912	26.7618	45.4215	41.0227	41.3625	38.327	26.8999	40.4826	65.9967	55.444	60.66	50.953	50.7818	21.5464	67.3202	27.1918
VC83_01395	67.8071	47.2885	64.8906	69.1267	52.5154	78.7638	79.6712	38.5319	37.0327	44.9252	50.9854	39.3573	50.2859	145.285	96.8719	79.1457	95.1219	70.3086	75.8679	161.687	35.8264
VC83_01396	72.3935	48.9181	71.4836	99.7964	86.5619	90.9042	79.759	67.6991	60.5677	63.4775	71.7312	67.763	71.9232	214.943	142.331	19.9854	117.928	108.072	68.0489	192.807	100.63
VC83_01397	23.6815	31.4071	29.2527	25.3684	26.1102	24.9354	26.2061	32.2612	25.0313	28.3715	24.8054	27.9608	27.7921	26.1833	26.6987	17.8124	23.3258	25.2859	22.8985	23.0306	36.646
VC83_01398	70.0853	54.281	72.523	78.3216	81.9004	87.8691	84.1462	79.828	82.513	73.3401	80.298	46.3732	85.5019	62.8276	72.4679	42.1131	77.0213	83.6564	97.2966	74.5837	47.8856
VC83_01399	9.6225	15.8517	13.2157	15.9339	6.87421	7.05214	6.72701	16.9557	13.747	14.4682	11.2839	15.606	11.2945	16.0607	15.6285	0.979374	12.0093	13.4978	5.0559	10.2161	9.95178
VC83_01400	123.564	112.769	139.879	131.365	160.792	137.859	133.985	86.47	77.2761	90.8497	89.9197	102.603	98.2558	401.395	269.623	75.7179	219.141	168.753	65.1682	281.77	104.201
VC83_01401	168.648	136.651	157.579	155.236	138.133	190.795	125.327	125.084	107.233	112.096	117.666	77.4484	123.764	134.639	127.602	100.539	111.779	132.368	127.103	128.883	119.216
VC83_01402	35.5523	32.4442	34.9548	37.4087	44.4611	47.6689	39.6016	37.5418	31.3593	33.6722	40.5646	30.2196	38.8328	36.8289	35.6603	23.2601	41.946	35.2143	53.5866	43.3152	33.6312
VC83_01403	102.28	59.7625	81.1949	74.3382	52.7514	95.6056	55.8635	67.9878	66.7398	61.6092	56.995	51.5067	58.5347	110.671	100.19	72.9328	86.5768	54.6811	65.4033	84.977	49.9345
VC83_01404	40.2586	41.8367	44.577	39.5053	37.0558	43.265	36.9401	40.2646	35.0065	37.7563	39.9572	33.0601	39.2452	55.4741	48.9011	41.9295	49.0477	44.9627	30.306	44.3191	40.0998
VC83_01405	17.896	30.1627	19.8087	22.1337	14.781	16.2765	18.7186	18.6472	14.8692	18.7695	19.627	18.8573	18.0522	18.9529	19.1325	11.5689	17.3789	17.0972	13.1101	15.088	15.1618
VC83_01406	53.0886	50.6959	50.3979	91.5899	54.8756	41.1524	60.6309	130.613	106.952	114.051	81.7685	75.3949	72.5894	33.4752	72.747	50.1623	87.3852	63.1697	78.8367	60.6177	34.7727
VC83_01407	135.195	186.636	136.196	140.14	98.1566	130.241	115.851	175.622	174.284	158.672	185.721	69.9191	176.651	120.886	110.237	115.995	107.276	137.108	123.458	103.342	155.306
VC83_01408	97.1842	88.4437	91.2626	99.6766	68.9781	116.018	77.9164	81.9732	83.7599	81.1608	83.8782	76.8323	84.3915	109.133	98.9805	75.5955	87.7027	92.6549	84.5687	104.051	81.107
VC83_01409	29.7368	60.6217	44.2503	37.229	37.6164	41.1226	38.6365	37.088	34.3207	35.8446	41.0121	59.4809	44.6704	62.9199	55.2269	39.6035	50.2024	61.49	32.7751	50.372	27.3089
VC83_01410	282.11	351.997	312.603	246.197	275.027	344.156	269.373	132.84	127.245	147.375	156.76	197.231	163.421	280.878	214.303	462.938	188.194	235.012	182.953	210.612	201.114
VC83_01411	72.6933	91.14	72.9982	82.9341	86.8569	84.7149	80.8412	77.6002	70.2311	81.1173	80.7775	55.3398	77.6656	82.1497	82.5458	95.0911	85.1623	93.2848	73.7514	76.0009	46.7734
VC83_01412	22.6024	28.7109	26.2829	24.9791	31.7748	29.5476	30.6225	22.5664	23.5039	22.2888	26.5636	21.4241	26.4596	30.3985	25.4893	43.521	29.7635	28.1054	23.8391	30.0579	18.4986
VC83_01413	33.7837	25.5109	37.7464	30.7296	47.9129	48.0557	37.4373	20.7924	23.0987	17.4226	21.8007	23.8882	19.1309	27.8755	24.9932	62.8942	29.3016	26.0358	27.8074	34.2211	15.4253
VC83_01414	21.3733	29.9849	23.8477	33.9943	33.6335	22.7335	26.8788	22.3601	22.8181	19.8123	19.8507	20.6369	17.7349	23.2296	26.9778	15.0885	25.4332	25.1659	23.6628	25.5108	17.7376
VC83_01415	627.261	565.121	688.969	794.688	1556.2	921.003	1175.97	1059.71	970.861	977.101	966.901	1716.32	960.223	331.491	689.36	1230.4	933.552	1120.53	1085.64	735.886	200.177
VC83_01416	59.2038	60.681	64.95	57.5058	89.4827	80.5194	75.0208	50.042	59.8196	53.2237	59.1687	62.7664	53.3951	60.4277	56.6223	82.0226	65.1852	70.4286	76.9555	73.1369	64.2475
VC83_01417	32.8244	29.5998	35.4894	34.2938	31.3617	37.6412	33.7521	52.3523	44.0153	48.3576	45.1037	27.6186	47.4623	25.291	35.9704	37.0938	44.7751	43.4929	43.2103	30.9732	16.8009
VC83_01418	64.2099	71.8809	68.1277	67.4195	88.7746	82.394	77.4776	85.6449	82.2636	86.9828	85.8281	100.481	83.0273	52.8897	60.7775	49.4278	79.0421	89.0855	73.722	68.8555	56.8422
VC83_01419	14.6885	18.4591	20.759	16.8624	30.3291	23.2096	26.0306	8.04468	9.69458	10.0365	10.5167	8.89818	12.3097	47.9976	35.7843	43.2761	29.9367	25.8258	18.3129	33.6896	18.9669
VC83_01420	70.0254	95.8807	86.006	75.5063	44.107	71.6224	52.1197	62.5835	77.0579	70.0381	67.6716	81.521	74.2074	136.885	120.036	56.4058	88.9441	86.266	49.148	100.596	97.4982
VC83_01421	61.6619	44.2959	56.0405	48.3108	37.7934	68.3195	44.72	35.5616	38.6225	38.017	38.8704	13.7922	42.4813	65.0121	50.7926	36.1756	43.3029	37.104	37.4783	45.884	100.132
VC83_01422	13.3996	17.6887	16.5122	13.2982	21.0947	18.5081	27.2005	25.2067	22.974	24.8522	22.44	15.7087	24.905	18.6144	17.52	22.648	19.9193	28.4654	17.1959	19.5169	10.2445
VC83_01423	46.4937	74.3698	54.3774	41.0028	40.9502	42.9675	57.2381	32.0962	25.4054	40.9714	42.2588	47.3999	43.4648	65.289	42.3582	33.666	33.9206	40.7334	37.6547	40.0673	62.4913
VC83_01424	62.5612	78.8438	62.7523	67.0601	68.447	63.1419	68.8788	60.8095	60.9418	54.9182	53.7984	70.2614	48.7313	66.2121	58.0797	41.2561	62.0963	66.2292	61.8466	53.3247	40.8023
VC83_01425	85.2835	94.3696	97.3804	93.0874	81.0153	98.2241	89.7618	94.9685	101.933	94.0214	102.227	65.8807	102.571	91.0723	80.7473	82.6653	90.1277	97.3042	97.0909	85.3903	92.3467
VC83_01426	3.2075	6.81476	4.69232	4.10328	4.10092	4.25509	4.8259	6.51825	6.07859	7.3427	8.27914	5.44158	7.646	7.9996	7.38013	5.99867	7.21714	8.0087	4.90892	6.28912	6.02961
VC83_01428	17.4464	36.7404	22.3628	15.4247	21.6257	20.0555	41.7367	27.0219	20.9166	32.5425	39.254	19.8156	37.5955	36.0597	22.2644	77.1563	19.544	45.2626	20.4	28.7882	20.6939
VC83_01429	0.119906	0.0888882	0.0593964	0.119804	0.0885091	0.0892676	0.175487	0.288783	0.467584	0.173792	0.0958973	0.410685	0.190357	2.55372	1.14733	0.489687	0.779451	0.239961	0.587895	1.03342	84.0633
VC83_01430	0.479626	0.148147	0.415775	0.389362	0.383539	0.327314	0.350975	0.206274	0.748135	0.391032	0.22376	0.444909	0.41244	6.27661	1.0543	1.00998	0.952663	0.449927	1.49913	2.18495	175.561
VC83_01431	23.052	6.10365	14.3145	24.7694	10.208	20.1447	7.39971	16.6257	17.1448	15.9454	19.1475	18.9257	25.1271	90.057	52.9323	44.3779	37.6446	27.8355	38.5953	53.7085	223.857
VC83_01432	1.19906	0.681476	0.980041	1.07823	1.35714	0.714141	1.75487	1.36141	0.903996	0.782063	1.18273	0.958265	0.82488	0.769192	0.651188	0.581504	0.60624	0.899854	0.499711	0.354317	0.819559
VC83_01433	4.58642	6.60735	5.019	6.28969	5.36955	4.46338	5.64484	4.41426	3.86536	4.82272	4.41128	3.01169	4.79065	4.49208	5.2095	2.90752	4.5901	3.6894	3.76253	3.39554	3.86363
VC83_01434	5.69556	8.7703	6.14753	7.93699	5.01552	5.50483	6.58077	6.55951	5.51749	6.47375	5.59401	12.2179	6.34523	8.21497	9.14764	2.8157	6.14901	6.98886	3.67434	5.78717	4.65392
VC83_01435	31.3855	37.6293	33.4996	28.693	38.826	34.0109	53.9331	9.36483	7.73072	12.2523	14.5444	19.9182	16.3707	38.1212	22.4505	77.4624	25.26	24.836	30.0414	30.3531	16.0692
VC83_01436	95.8652	86.3993	97.3804	99.1375	70.3647	92.6895	57.1211	80.1993	82.3883	64.1726	64.475	89.3924	67.6084	105.256	96.8719	50.2848	80.9475	68.3589	62.552	72.5463	110.465
VC83_01437	11.0314	12.8592	11.8199	16.4131	6.52017	11.0692	6.99024	11.015	9.38286	9.94958	9.65366	6.70786	8.88332	10.1226	10.574	9.82435	12.7022	10.4383	10.1118	9.44845	16.7717
VC83_01438	8.8431	10.3999	10.0083	11.2316	7.99532	8.48042	6.69777	9.24107	6.70204	6.73443	7.73572	10.3698	8.31225	11.5994	11.8454	5.6314	10.5082	10.8282	7.08414	8.41502	5.85399
VC83_01439	1.34895	1.27406	1.84129	2.87529	0.796582	1.16048	0.906684	1.48517	1.4651	1.86826	1.18273	2.97747	0.856606	1.50762	1.86054	0.642714	1.81872	1.49976	1.1464	1.38774	1.63912
VC83_01440	186.545	112.74	161.974	192.015	129.312	188.414	120.501	151.157	148.006	147.375	146.947	135.492	127.38	148.916	152.843	164.596	171.219	134.138	148.238	149.758	258.717
VC83_01441	9.50259	5.71847	7.15727	11.0219	5.51707	9.52188	4.76741	5.89943	6.88907	7.47305	5.08256	6.74208	6.40868	17.6299	11.8144	4.37658	11.8939	7.43879	7.96598	11.2791	29.4456
VC83_01442	135.884	190.991	154.104	126.213	150.672	149.285	164.344	103.467	98.3174	116.18	123.324	127.278	131.283	170.484	142.269	197.589	154.331	155.345	153.823	142.258	121.763
VC83_01443	76.4104	65.0661	74.3346	69.7557	74.3181	94.1773	75.4888	51.0734	48.7223	50.2258	56.3876	51.7121	55.9332	75.8731	63.3513	100.263	60.8838	63.7696	59.9359	65.3419	64.8915
VC83_01444	25.3003	23.5554	24.798	29.7712	23.1599	33.2373	24.3927	22.1951	26.0289	23.4619	23.6547	19.0626	22.8745	19.9375	20.9931	42.817	26.7323	26.0958	33.3924	25.1565	27.3089
VC83_01445	1617.3	2204.13	1889.79	1102.73	1532.03	1448.46	1554.91	965.774	1137.51	1307.18	1325.17	1854.28	1623.08	1942.55	2027.8	2548.85	1599.41	1508.63	1434.43	2164.05	1092.88
VC83_01446	7.70399	7.11105	8.10761	8.77562	4.27794	8.24237	4.8844	7.79715	7.63721	5.64823	5.94563	4.92822	6.15487	5.84586	6.66692	5.69261	5.97579	5.30914	7.67203	5.46238	9.60054
VC83_01447	36.0019	50.4588	44.4285	43.2791	38.708	37.4329	43.4624	67.4103	57.4505	72.2974	58.3695	51.1303	51.3329	31.3215	42.5753	48.3566	48.9034	40.7634	47.1492	38.2072	33.5726
VC83_01448	29.1972	34.696	34.4499	30.9393	28.8835	32.8505	26.9666	35.8504	33.4167	33.1508	32.5731	41.4107	26.0789	26.2448	32.4353	22.9847	35.4217	39.6236	33.5688	29.7626	24.3526
VC83_01449	90.2896	61.9254	79.4427	77.0637	52.4564	85.5183	55.2493	90.3067	73.4419	81.8994	76.6539	100.926	74.144	132.886	117.09	108.802	111.75	90.2553	74.4569	98.7363	101.391
VC83_01450	0	0	0	0	0	0	0	0	0	0	0	0	0	0	0	0	0	0	0	0	0
VC83_01451	0	0	0	0	0	0	0	0	0	0	0	0	0	0	0	0	0	0	0	0	0
VC83_01452	10.8216	3.79256	8.61248	12.4296	1.06211	13.4496	3.68523	10.7675	12.3442	7.55994	11.0921	9.5142	12.6587	32.7984	24.0939	0.306055	9.58436	8.12868	0.764264	5.69859	6.46866
VC83_01453	202.432	132.088	160.192	209.417	44.7856	192.342	87.2464	132.552	157.545	112.183	166.382	89.016	153.364	331.583	198.705	63.996	176.589	156.635	120.724	169.983	105.255
VC83_01454	10.8216	9.86659	13.483	14.7059	9.79501	15.2648	12.0501	6.55951	9.32051	7.90753	9.74956	12.8681	9.26403	15.63	14.1091	8.63074	17.5232	14.6076	13.3746	21.2295	14.1667
VC83_01455	0.389696	0.237035	0.712757	0.868576	0.855588	0.476094	0.263231	0.618821	0.68579	0.304136	0.60735	1.02671	0.602797	0.123071	0.527152	0.0612109	0.461897	0.479922	0.587895	0.472422	0.351239
VC83_01456	179.41	265.805	226.805	243.351	194.956	184.903	204.121	330.946	293.581	307.481	295.172	251.237	248.035	107.041	200.287	34.676	227.398	255.738	220.608	142.435	115.411
VC83_01457	65.1992	46.607	57.8818	46.1244	39.416	70.4024	50.4526	19.9673	19.9191	16.684	21.3851	18.7204	22.3035	63.6891	41.9241	56.8037	29.3593	27.2356	25.9556	39.8016	28.187
VC83_01458	36.0019	51.2885	43.5376	40.1941	44.6086	40.5572	46.3579	37.5006	37.4067	40.1894	43.5694	35.2505	42.6399	47.7822	42.2962	52.1211	45.2659	48.0822	43.3867	38.9453	24.3233
VC83_01459	1.10914	3.79256	1.6334	1.31784	0.354036	1.36877	1.11142	1.77395	1.18455	1.60757	1.69419	1.57429	1.87184	1.75376	1.51944	1.16301	0.923794	1.31979	0.823053	1.32869	6.46866
VC83_01460	89.4502	129.362	95.5688	115.79	63.225	77.5438	58.0863	93.3183	77.5566	89.4159	82.3438	117.901	84.5184	80.6113	88.2824	61.0579	74.7407	76.7275	56.5849	57.9013	128.758
VC83_01461	40.2586	47.1107	48.2002	48.9098	33.84	53.5308	33.0501	14.3979	13.7781	13.2516	17.1017	21.9374	18.3694	49.2591	32.4974	41.3786	28.5221	29.1853	21.2818	28.8768	62.3157
VC83_01462	0.449649	1.89628	0.861248	0.928478	4.36645	0.743897	4.0947	0.577567	2.11971	2.12895	1.43846	2.77212	2.69672	8.64572	1.7365	23.1989	1.5589	2.57958	0.5585	2.15543	21.8939
VC83_01463	178.541	150.428	189.029	221.038	253.52	212.754	190.813	215.185	234.758	205.639	199.85	218.04	179.031	96.3029	159.293	109.292	176.647	178.501	193.447	177.04	89.6538
VC83_01464	163.972	50.6959	125	114.353	79.1271	148.512	81.0459	65.5538	59.9443	65.0416	58.9449	79.6045	62.437	192.267	132.625	105.956	125.636	60.5302	95.9739	154.098	177.23
VC83_01465	14.5387	13.6591	14.6709	16.6827	12.9813	18.9842	13.0446	22.7726	22.257	18.5088	20.0425	13.6211	18.0522	9.93796	14.3261	12.6707	19.6306	17.7871	20.9585	15.8261	12.7032
VC83_01466	840.515	861.474	953.58	847.671	1530.53	994.024	1418.61	762.553	681.457	896.896	882.032	1402.66	1067.08	1466.23	1130.77	1602.1	1021.4	1029.01	977.229	1311.8	2455.72
VC83_01467	0.719439	0.740735	0.742455	0.98838	0.737576	0.773652	0.526462	0.577567	0.716962	0.825511	0.799144	1.09516	0.41244	0.738424	0.837241	0.275449	0.750583	0.569907	0.235158	0.236211	0.292699
VC83_01468	42.2071	16.4443	38.4295	53.8517	43.1334	50.585	62.883	27.9707	21.9453	32.1949	29.2167	29.5009	34.4229	62.7045	44.994	24.0253	42.9564	27.2356	45.944	51.8483	248.502
VC83_01469	166.55	175.169	166.251	192.524	117.57	149.821	133.312	139.441	159.664	121.741	139.019	148.463	118.592	183.56	158.487	79.8496	151.964	164.553	122.047	154.512	92.493
VC83_09595	0	0	0	0	0	0	0	0	0	0	0	0	0	0	0	0	0	0	0	0	0
VC83_01470	0.539579	0.888882	0.83155	0.868576	0.590061	0.833164	0.55571	0.948859	0.748135	0.782063	0.639316	1.98498	1.11041	0.830727	0.899259	0.183633	1.32795	1.61974	0.793658	0.620054	0.556129
VC83_01471	6.0253	9.51103	8.3155	6.85876	8.99842	5.95117	9.44707	4.24924	3.33543	5.56134	6.32922	6.63941	6.56731	13.9993	7.41114	6.30472	6.32222	7.4088	6.96656	5.90528	17.4742
VC83_01472	0	0	0	0	0	0	0	0	0	0	0	0	0	0	0	0	0	0	0	0	0
VC83_01473	0	0	0	0	0.029503	0	0	0	0	0	0	0	0	0	0	0	0	0	0	0	0
VC83_01474	0	0	0	0	0.118012	0.0595117	0.116992	0.0412548	0	0	0	0.0684475	0	0.0615354	0	0.183633	0	0	0	0	0
VC83_01475	0	0	0	0	0	0	0	0	0	0	0	0	0	0	0	0	0	0	0	0	0
VC83_01476	0	0	0	0	0	0	0	0	0	0	0	0	0	0	0	0	0	0	0	0	0
VC83_01477	0	0	0	0	0	0	0	0	0	0	0	0	0	0	0	0	0	0	0	0	0
VC83_01478	0.0299766	0.177776	0.237586	0.149755	0.0590061	0.0297559	0.0584958	0.330038	0.342895	0.304136	0.22376	0.752923	0.0634523	0.184606	0.527152	0.122422	0.288686	0.149976	0.0587895	0.0885792	0.0878098
VC83_01479	0	0	0	0	0	0	0	0	0	0	0	0	0	0	0	0	0	0	0	0	0
VC83_01480	172.036	223.257	195.83	194.861	140.257	206.952	147	139.73	151.123	130.865	163.665	147.984	138.453	113.779	140.16	44.2861	168.015	166.773	194.241	139.394	155.98
VC83_01481	112.982	106.518	117.1	120.163	101.726	135.121	97.5417	115.101	103.398	111.27	107.437	106.128	89.5312	97.6874	106.702	150.977	121.941	113.712	137.244	117.072	166.341
VC83_01483	17.0567	25.985	21.2936	17.3416	16.2267	18.6867	23.0766	15.5943	10.4115	16.8144	16.9738	17.1119	15.5141	20.7374	20.4659	50.5296	21.0163	22.4364	18.9302	22.1448	10.5957
VC83_01482	0	0	0	0	0	0	0	0	0	0	0	0	0	0	0	0	0	0	0	0	0
VC83_01484	30.0066	54.5181	41.2805	23.7511	26.8183	40.1407	41.0933	19.761	18.0487	25.4605	23.3031	26.8999	28.0142	63.3814	36.8386	107.18	36.1434	34.9443	33.4218	50.9921	36.8801
VC83_01485	1.13911	1.18518	1.39582	1.16809	1.15062	1.04146	0.848189	2.22776	1.83916	1.52068	1.94991	0.410685	1.39595	1.63069	1.45742	1.49967	1.06814	1.19981	0.823053	1.44679	0.702479
VC83_01486	75.8708	108.681	90.9953	59.5125	62.1039	77.3652	81.2506	60.9745	51.5278	64.2595	64.1234	48.0844	77.8559	41.9056	53.0873	32.7172	52.8295	49.222	46.6201	37.3214	25.7576
VC83_01487	21.8829	16.4443	24.6495	19.2285	20.7701	27.3754	22.4039	24.7529	23.0987	25.9384	25.7644	11.4992	25.6982	21.9374	19.1325	28.8915	24.9424	23.6362	32.0403	27.7843	23.6794
VC83_01488	205.1	204.176	229.924	290.614	196.431	246.17	172.767	223.725	183.418	203.206	185.657	265.816	150.636	158.238	200.907	88.7864	229.765	193.229	211.143	155.486	136.691
VC83_01489	320.09	188.887	302.981	354.08	164.627	373.109	298.738	379.049	360.071	408.628	379.178	280.019	400.669	199.098	294.833	211.514	387.041	349.293	517.671	351.069	169.151
VC83_01490	49.4015	44.5922	46.8935	54.0015	31.2437	48.2343	36.0041	57.3029	64.5578	64.3899	66.7765	30.3565	48.4458	29.9985	33.4276	28.0346	42.0326	44.2428	49.6477	37.7938	51.1639
VC83_01491	0.0299766	0	0	0.0299509	0.029503	0.0297559	0.0292479	0.0825095	0.0311723	0.0868959	0.0958973	0.102671	0.0634523	0.0615354	0.0620179	0	0.0288686	0	0	0.0590528	0.0585399
VC83_01492	0.0599532	0.148147	0	0.0299509	0	0.0892676	0	0.0825095	0.0311723	0.0868959	0	0	0	0	0	0	0	0.0599903	0.0293948	0.0295264	0
VC83_01493	0.0299766	0	0	0	0.118012	0	0	0	0	0.043448	0	0.0342238	0.0317261	0	0.0620179	0	0.0288686	0	0.0293948	0.0590528	0
VC83_01494	69.3659	61.8662	65.9894	84.5514	67.5324	68.9741	61.9178	80.0755	71.6027	68.0395	61.4063	85.5936	60.5017	40.798	55.3199	21.8217	61.0859	73.0981	65.6091	47.4194	37.846
VC83_01495	66.728	73.2735	72.523	86.618	63.1955	83.0189	84.4094	110.645	94.4208	102.537	96.7924	92.9517	90.134	60.3354	81.7706	43.0619	107.564	99.2239	115.463	83.5006	60.6473
VC83_01496	0	0	0	0	0	0	0	0	0	0	0	0	0	0	0	0	0	0	0	0	0
VC83_01497	31.9551	24.5035	33.7966	27.2553	44.0775	42.045	32.6114	31.3536	26.8393	25.2867	25.189	35.1478	27.1893	41.3825	40.9008	38.0426	39.4922	34.7044	32.1873	34.9592	14.2545
VC83_01498	40.7083	42.5478	45.1413	43.8781	44.9036	44.0982	38.6072	42.2449	40.711	41.8404	43.5694	28.5084	41.0219	41.1979	40.4357	63.8736	44.14	45.7426	40.9175	42.8428	34.802
VC83_01499	3.77705	7.11105	6.20693	4.91195	4.07142	4.52289	4.1532	4.57928	2.86785	3.2586	5.43418	5.57847	4.79065	7.93806	6.35683	2.2342	6.63977	6.86888	3.3804	6.08244	3.68801
VC83_01500	89.1505	95.4955	95.5094	94.5251	104.146	110.632	99.7645	105.53	94.5143	100.539	106.51	60.1996	108.44	88.6109	90.9182	61.7924	85.4221	111.162	100.912	87.0733	71.3309
VC83_01501	55.127	150.488	86.0357	82.2153	28.1754	42.8187	54.2548	83.2109	67.5192	97.7145	96.5366	49.7271	92.799	46.0285	41.8931	163.586	42.4079	70.9385	47.0316	37.528	130.017
VC83_01502	113.192	179.791	135.275	139.511	115.504	129.259	125.239	144.928	149.253	128.345	150.847	87.1337	128.649	192.606	150.145	70.8516	158.229	161.674	134.04	170.279	96.5908
VC83_01503	307.98	300.205	257.78	328.292	190.088	224.121	176.686	145.712	142.333	173.835	160.66	226.39	196.321	375.981	302.523	452.349	243.593	240.141	178.955	306.041	284.094
VC83_01504	76.1106	112.088	101.716	79.31	111.02	114.173	107.574	69.638	59.7261	72.5581	72.7541	106.367	81.5996	88.5802	84.3443	95.7951	94.4868	106.243	84.8627	96.6399	66.2672
VC83_01505	313.496	358.308	313.821	264.137	424.106	293.304	246.969	251.572	280.457	197.992	201.161	365.27	210.249	361.428	341.47	450.818	323.703	247.19	295.623	306.189	176.088
VC83_01506	32.075	27.7627	35.9051	45.4954	31.3027	41.0333	42.0877	61.1396	58.8533	61.3485	69.7493	35.7296	62.0563	32.8907	37.9239	60.9661	49.2209	54.7411	49.2362	43.4629	34.5093
VC83_01507	3.59719	5.57032	3.83107	3.11489	3.51086	4.16582	3.77298	4.20799	2.83668	3.73652	3.16461	2.70368	3.45815	5.96893	4.80639	1.83633	4.30142	4.40928	2.99826	3.33648	6.20523
VC83_01508	135.105	98.9918	157.757	157.422	160.998	180.44	299.469	67.039	55.7049	106.752	109.323	94.5945	114.944	157.284	107.043	143.601	111.086	124.39	176.427	140.664	620.377
VC83_01509	1.10914	2.10369	1.21763	1.88691	0.885091	1.13072	1.14067	2.1865	1.34041	2.21585	1.69419	2.19032	1.96702	1.29224	1.45742	0.306055	1.18361	1.2298	0.705474	0.885792	1.87328
VC83_01510	76.7102	283.583	130.88	77.2434	42.7794	68.7658	68.0306	75.3312	83.0429	88.1993	109.739	126.08	99.5566	141.439	108.996	124.258	92.6681	116.291	61.9641	89.2288	130.924
VC83_01511	35.4024	59.4365	47.4577	44.9863	58.6815	42.4616	52.2367	55.1989	45.7297	50.53	50.2502	45.7229	47.9382	40.5826	42.6993	47.7751	50.6066	56.4208	46.7377	48.1575	33.1628
VC83_01512	32.4647	38.9923	38.0731	33.8745	46.4378	42.3723	39.9526	31.9312	37.9367	35.1928	33.7878	24.9833	35.4064	41.721	37.1487	58.7931	43.3029	43.5229	40.1238	56.2478	50.4907
VC83_01513	155.789	125.599	169.785	146.34	231.481	229.953	240.388	55.7764	46.9766	66.6926	69.0461	45.8256	80.9016	82.0266	58.824	193.059	53.5223	67.819	92.2701	78.1564	628.104
VC83_01514	2.75785	2.7259	3.02922	3.89362	2.9208	2.79705	2.86629	3.75418	3.74067	3.38894	3.42034	2.66945	3.96577	3.69212	4.31024	2.69328	3.52197	3.89937	3.9095	2.5688	3.24896
VC83_01515	45.8942	45.5996	46.1213	46.7534	53.843	46.925	46.8259	40.5534	39.9005	40.3632	39.3818	46.8523	34.8988	40.4595	43.2265	79.7578	48.4415	42.5931	36.4495	33.8077	17.679
VC83_01516	96.3149	116.118	114.308	106.116	166.574	124.022	152.732	92.8645	104.084	100.234	104.24	105.786	104.093	82.6112	103.508	129.186	123.009	132.458	126.368	110.842	47.8564
VC83_01517	24.8206	25.5109	23.5507	24.7994	13.3059	19.7579	14.8872	23.5152	18.641	22.5929	20.8417	14.9558	19.004	19.6298	19.1325	14.6294	20.4967	16.6173	15.3441	16.3281	18.1181
VC83_01518	16.0974	25.4813	21.1748	15.3948	20.4751	17.7642	18.5139	14.6867	11.3155	16.8578	15.0878	16.0509	15.7996	35.8751	28.7763	25.7086	19.1687	19.3469	13.257	22.942	21.8354
VC83_01519	0.149883	0.47407	0.118793	0.359411	0.0590061	0.35707	0.0292479	0.123764	0.0935168	0.130344	0.0319658	0.136895	0.0951784	0.461515	0.434125	0	0.288686	0.389937	0.176369	0.295264	0.11708
VC83_01520	12.1405	29.1849	18.3832	19.2285	9.26395	12.1106	10.968	17.5745	13.8093	19.8123	17.2296	27.1737	20.8758	25.7833	18.1092	16.5575	27.5406	24.656	29.4241	35.1955	33.2507
VC83_01521	16.3073	20.4443	17.4328	21.7743	9.67699	16.7228	18.0752	17.5333	16.5525	16.293	13.7453	10.3698	15.2285	26.491	17.7061	5.38656	10.7968	14.6376	14.9031	14.8518	32.3726
VC83_01522	5.30586	4.14811	4.60322	5.09166	2.50776	1.96389	3.21727	4.12548	4.36412	3.34549	3.5482	2.22454	2.9188	3.87673	3.10089	1.62209	2.25175	2.42961	2.88069	3.39554	7.28822
VC83_01523	21.853	33.2442	28.0648	31.6881	16.6692	21.6325	25.3579	42.2036	36.9391	43.6217	44.848	37.5092	44.1628	107.533	74.8866	13.0685	62.9623	62.2999	24.1919	80.9614	28.0991
VC83_01524	35.0427	34.5479	32.2226	39.8946	23.3074	39.3075	27.5223	24.2991	21.0101	24.5915	28.5774	40.3156	24.6512	35.752	42.3892	20.3832	36.6342	44.4828	27.2783	35.6088	38.2851
VC83_01525	26.1096	21.7776	22.6894	23.1221	14.6925	24.2213	16.2911	17.0795	14.5263	21.9412	18.6041	10.3698	16.6562	22.5527	27.4739	16.2821	16.2819	19.7068	13.8155	17.6568	26.9284
VC83_01526	2.75785	2.45924	3.2965	3.11489	0.944097	3.63022	2.33983	1.48517	2.0262	3.34549	4.09162	1.16361	3.3947	6.86119	5.82968	0.826347	2.36722	3.92936	1.20518	3.1298	11.7665
VC83_01527	6.05528	1.45184	5.19719	2.33617	0.737576	5.53459	3.10028	6.14696	5.14343	5.69168	4.89076	3.08014	6.09142	18.0606	15.6905	0	3.98386	6.80889	0.5585	2.15543	12.4105
VC83_01528	85.0437	61.8958	84.8775	50.9465	47.2934	100.426	35.0682	32.8388	27.3381	33.4549	36.8565	44.3198	36.7706	145.87	81.5225	53.2535	47.4022	77.4174	38.0662	56.7202	113.509
VC83_01529	0	0	0	0	0	0	0	0	0	0	0	0	0	0	0	0	0	0	0	0	0
VC83_01530	28.7176	43.8219	38.3701	30.2504	27.4378	28.5061	37.8468	59.8607	59.352	59.3065	65.1463	36.9274	60.5017	21.1682	33.3036	5.17232	27.2808	54.0512	30.4236	24.3297	23.1818
VC83_01531	0	0	0	0	0	0	0	0	0	0	0	0	0	0	0	0	0	0	0	0	0
VC83_01532	56.7757	48.5626	53.6647	56.9067	35.6692	60.821	50.4234	79.0441	70.8858	70.7767	78.0285	42.8139	69.8292	45.29	55.8161	41.4092	54.5616	54.4712	61.3175	52.2027	54.0909
VC83_01533	66.3682	64.7402	77.1856	78.2018	85.0572	96.7958	96.4303	151.735	153.991	138.556	150.367	135.218	127.856	30.9831	92.5307	158.873	132.449	121.24	148.737	86.2171	33.4555
VC83_01534	35.0726	39.0812	36.0536	43.1892	22.7468	30.6783	31.9972	34.5302	36.8456	33.0204	40.0212	16.4274	36.5485	31.4753	27.5669	32.2275	27.1076	30.4151	32.2166	28.3749	47.71
VC83_01535	0.119906	0.266664	0.296982	0.269558	0.118012	0.327314	0.0877437	0.412548	0.187034	0.0868959	0.22376	0.410685	0.222083	0.123071	0.155045	0	0.288686	0.239961	0.117579	0.354317	0.23416
VC83_01536	34.8928	35.4367	41.1617	46.7833	41.6288	43.8006	41.2103	35.5616	31.1411	30.2398	33.2444	28.2004	26.4279	14.7685	25.0862	21.6993	33.8917	27.0856	36.3025	24.566	13.3764
VC83_01537	105.068	95.9103	113.744	137.744	94.9112	115.721	92.0431	163.493	162.376	147.766	137.197	163.008	113.611	36.3674	106.64	11.1098	129.562	127.539	142.035	88.1068	65.1549
VC83_01538	4.28666	7.11105	6.41481	6.5892	4.60247	4.28484	5.64484	10.5612	9.07113	9.47165	9.14221	5.78381	10.8503	5.10744	5.42656	2.14238	7.70791	9.65843	6.29048	5.49191	4.06852
VC83_01539	77.9992	97.3029	99.3702	85.5099	193.481	125.599	168.439	103.508	97.6939	108.272	106.702	101.816	107.076	78.0268	90.081	239.671	110.971	143.167	150.178	113.352	54.8226
VC83_01540	4.43654	3.99997	3.94986	7.51768	3.48136	4.52289	2.60306	4.373	4.51998	3.43239	2.81299	7.01587	3.61678	4.39978	4.77538	1.22422	3.83952	3.86937	4.20345	5.04901	3.92217
VC83_01541	20.2042	12.7406	15.3243	25.3684	16.5217	18.8652	10.1783	21.6175	25.1872	22.7233	17.3574	30.0485	19.2578	12.3686	17.6751	4.19295	16.5128	20.8166	17.8426	15.2651	13.4056
VC83_01542	49.9411	60.5328	46.1807	54.6305	40.1831	43.6221	50.7451	64.6462	58.5104	53.832	55.1729	23.101	56.3773	60.6431	47.2886	89.0007	30.1099	47.6323	40.8293	41.957	139.471
VC83_01543	0.719439	0.740735	1.36612	1.91686	1.06211	1.07121	0.935932	1.19639	0.68579	1.56413	1.43846	1.02671	1.07869	2.03067	2.44971	0.612109	2.04967	1.16981	1.64611	2.03732	3.04407
VC83_01544	0.0599532	0.325923	0.475171	0.778724	0.236024	0.595117	0.116992	0.206274	0.218206	0.173792	0.22376	0.616028	0.317261	0.246141	0.465134	0.183633	0.923794	0.269956	0.205763	0.32479	0.292699
VC83_01545	13.5494	22.6665	18.7396	22.583	13.7779	15.2052	18.7771	14.0266	11.9702	12.2958	15.0559	17.283	14.594	23.1373	18.3573	16.6494	17.8119	19.3169	9.84724	18.3949	44.8123
VC83_01546	0	0	0	0	0	0	0	0	0	0	0	0	0	0	0	0	0	0	0	0	0
VC83_01547	0	0	0	0	0	0	0.0292479	0.0412548	0.0311723	0	0	0.0684475	0	0	0.0310089	0	0	0	0	0	0
VC83_01548	0	0.0888882	0.0296982	0.0599018	0	0	0	0	0	0	0	0.136895	0.0634523	0.123071	0.0930268	0	0	0.0899854	0	0	0
VC83_01549	21.0136	19.4072	16.6607	25.3385	16.6397	18.4486	15.5014	18.1933	12.9677	15.2502	13.1379	9.78799	12.627	17.1684	22.6365	6.58017	21.969	13.5878	19.2242	15.708	15.9814
VC83_01550	41.2179	59.8217	50.7245	48.6403	52.4564	49.603	55.1615	60.8508	52.2447	55.7003	55.9081	50.48	56.5677	32.6753	41.9551	34.4923	47.4022	57.7406	45.1209	37.4985	37.3192
VC83_01551	0.0899299	0.355553	0.653361	0.32946	0.324533	0.624873	0.380223	0.165019	0.342895	0.521375	0.191795	0.171119	0.507618	0.830727	0.86825	1.00998	0.490766	0.269956	0.61729	1.24011	1.37569
VC83_01552	0	0	0	0	0	0	0	0	0	0	0	0	0	0	0	0	0	0	0	0	0
VC83_01553	13.9691	14.074	16.4825	16.7426	19.059	19.2818	16.4958	17.9871	16.2719	15.8585	15.4714	9.44576	16.8783	16.7376	15.1014	23.8416	19.6018	16.7973	19.3711	20.1075	13.2886
VC83_01554	21.6131	24.7109	24.1743	30.5499	19.295	21.0671	16.8468	25.908	22.6311	24.8088	21.6089	20.4316	18.3694	26.7987	30.4198	23.6274	30.7739	24.476	23.0161	22.2924	21.2793
VC83_01555	60.9125	32.0294	55.0605	46.8732	46.8213	75.9965	48.61	38.5732	34.4142	37.7563	37.1442	22.6219	40.1653	51.3513	40.9938	40.5216	46.6805	39.7435	58.0252	60.0567	105.84
VC83_01556	102.7	108.414	104.389	116.569	102.258	111.614	103.362	186.802	185.943	163.799	172.903	109.55	164.088	61.4431	100.686	80.9514	117.149	159.244	149.325	104.966	64.6866
VC83_01557	99.6723	117.303	103.825	106.895	108.099	104.919	97.9512	160.646	145.263	148.505	142.503	105.375	143.053	71.0426	99.0425	49.8563	97.9799	133.958	107.114	82.733	97.7909
VC83_01558	96.225	128.443	114.071	107.674	148.872	125.957	131.703	94.5147	117.707	99.8434	113.063	91.1721	106.473	119.348	121.896	178.797	133.055	140.827	125.31	155.397	82.8632
VC83_01559	0	0	0	0	0	0	0	0	0	0	0	0	0	0	0	0	0	0	0	0	0
VC83_01560	0	0.385182	0.32668	0.0898527	0	0	0.116992	0	0	0.347584	0.127863	0.444909	0.190357	0.153838	0.248071	0.122422	0.20208	0.149976	0.117579	0.265738	0.468319
VC83_01561	97.7238	125.569	108.191	114.562	50.4797	100.902	77.6531	104.828	106.266	102.146	119.712	58.5568	110.185	106.395	96.1277	62.6494	109.239	120.1	115.786	101.098	127.5
VC83_01562	2.78783	1.57036	2.88073	3.83372	1.71118	2.85656	1.52089	2.1865	2.8055	1.52068	2.49333	2.63523	2.1891	2.49218	2.04659	1.31603	3.46423	2.03967	3.05705	2.24401	1.96109
VC83_01563	249.106	83.2882	167.409	207.74	81.5464	265.393	176.979	151.529	170.544	182.177	195.247	96.1345	202.889	246.972	180.131	254.515	206.786	220.344	262.436	315.785	190.635
VC83_01564	0.419673	1.42221	1.21763	0.868576	1.06211	0.624873	0.760445	0.536312	0.654618	1.34689	1.05487	1.26628	0.856606	1.53838	1.61246	0.765136	0.952663	1.31979	0.676079	1.18106	1.81474
VC83_01565	10.6117	16.4443	12.4436	11.5311	14.604	12.7058	12.1379	15.1818	14.5886	15.9888	15.1837	18.3097	15.5775	12.5224	15.3494	10.6201	14.1456	18.477	10.8761	13.5821	14.3423
VC83_01566	1.7986	3.08146	2.58374	1.91686	3.00931	2.38047	2.0766	3.09411	2.52495	2.91101	2.87692	3.21703	3.61678	2.03067	3.03888	1.62209	3.86839	3.77939	2.32219	2.1259	1.55131
VC83_01567	14.7785	39.97	22.4518	15.9039	10.5326	13.6282	11.3774	15.5118	14.5263	12.8171	16.3025	23.4775	13.7057	29.137	23.2567	30.6667	21.2184	26.0958	9.20056	20.2551	19.9621
VC83_01568	1.88853	1.89628	2.49465	1.85696	0.855588	1.90438	1.25766	1.93897	2.27558	2.34619	1.66222	0.239566	1.71321	2.24604	2.54273	0.642714	1.4723	1.28979	1.44034	0.767686	2.60503
VC83_01569	117.928	82.7252	108.933	113.005	120.313	126.73	100.466	77.9302	76.9955	69.1691	70.6124	62.869	69.0678	75.8116	78.1425	112.322	72.2003	77.7474	89.5658	75.4695	56.8715
VC83_01570	3.62717	12.1184	4.78141	4.10328	2.59627	3.42192	2.77855	4.16673	5.42398	7.12546	6.55298	6.12605	6.02797	8.1842	7.65921	3.79508	7.73678	6.68891	4.26224	6.40723	8.60536
VC83_01571	1.01921	76.2364	23.8774	2.06661	0.265527	0.297559	0.614206	0.701331	0.498756	0.608271	0.543418	0.650251	0.602797	1.1384	1.33338	0.0918164	0.60624	0.929849	0.264553	0.531475	0.468319
VC83_01572	47.7528	47.0218	52.0313	48.4606	26.3757	43.2353	27.376	41.9973	42.8619	41.6666	38.3589	34.1553	36.3899	49.1668	49.4282	38.6547	54.2152	35.5142	48.4719	44.703	55.7592
VC83_01573	104.199	133.243	125.029	102.402	117.127	135.062	109.563	80.5293	83.3547	82.1601	75.2474	115.231	83.9156	80.919	105.058	124.228	139.984	106.063	134.393	120.822	83.6828
VC83_01574	41.6675	40.0293	43.8346	54.1213	49.4471	50.5552	53.1142	58.2517	49.7198	55.3527	50.0584	38.5017	49.9687	25.0757	36.7456	30.4524	44.6308	48.8621	53.8218	35.5498	35.9728
VC83_01575	0.119906	0.0296294	0	0.0299509	0.0885091	0	0.0292479	0.206274	0.124689	0.0868959	0.127863	0.205343	0.190357	0	0.0310089	0.0306055	0.0866057	0	0.0587895	0	0
VC83_01576	1.22904	2.13332	2.34616	2.30622	1.38664	0.952188	1.31615	2.84658	2.30675	1.82481	2.01384	2.94324	1.96702	1.41531	1.7365	0.397871	1.84759	2.51959	1.6755	2.03732	3.04407
VC83_01577	62.7411	76.7401	68.1277	65.6524	72.607	74.1516	90.0835	55.9002	51.6213	60.1754	57.4425	68.1737	50.2542	58.797	62.576	54.3247	63.482	64.6395	59.7301	64.5152	56.3154
VC83_01578	3.44731	8.38512	4.48443	7.09837	2.80279	4.3146	4.94289	10.1487	9.60106	9.68889	8.37503	7.35811	9.93028	7.53808	10.2019	1.86693	9.12247	7.4088	5.55561	7.20444	4.82954
VC83_01579	479.056	226.665	397.718	482.839	261.574	511.86	346.851	223.518	206.641	211.722	244.027	209.894	252.159	2042.39	1190.28	135.705	834.157	657.793	387.188	1611.37	195.64
VC83_01580	1.55878	0.5037	1.33642	1.31784	0.767079	1.21999	1.16992	0.78384	0.841651	0.695167	0.60735	0.410685	1.39595	1.66145	1.20935	0.33666	1.03927	0.659893	1.23458	1.24011	1.40496
VC83_01581	21.6731	17.9258	24.1743	22.0738	20.7701	25.7388	21.7897	23.5565	27.7122	21.0723	23.1752	20.2947	20.6537	11.2917	16.8689	17.5981	26.6168	23.9961	27.3077	21.3476	13.6105
VC83_01583	82.8554	107.614	85.7387	77.9023	78.3895	93.7012	77.0097	64.9762	66.771	58.872	62.9726	54.142	63.2302	68.3966	69.274	67.8217	76.2419	76.5476	75.956	83.8254	48.3247
VC83_01582	0	0	0	0	0	0	0	0	0	0	0	0	0	0	0	0	0	0	0	0	0
VC83_01584	186.065	180.295	187.158	182.132	133.737	176.542	124.099	181.438	189.777	173.748	163.697	104.622	152.888	140.085	175.107	126.523	173.038	151.655	152.471	147.691	93.2833
VC83_01585	55.3069	218.665	114.754	111.477	59.6551	53.6796	79.408	220.878	185.007	222.323	255.854	169.784	252.921	377.181	243.172	94.7239	148.673	368.4	114.581	143.794	242.355
VC83_01586	19.6647	20.2665	23.1943	20.6062	23.8975	23.9237	23.3983	18.4409	18.8592	19.6819	19.1155	14.5109	21.669	25.7833	23.5668	30.483	20.872	24.1461	22.8985	28.2272	30.6749
VC83_01587	1.28899	1.98517	1.15823	1.43764	1.85869	1.04146	1.55014	1.89772	0.872824	1.43378	1.43846	2.97747	0.793153	1.87683	1.42641	0.887558	1.44343	1.91969	1.26397	1.15153	1.11226
VC83_01588	780.351	261.153	573.829	661.406	950.942	861.879	1069.42	154.994	145.855	211.157	211.198	213.214	284.869	682.12	292.941	302.688	365.505	195.088	654.004	831.257	1818.13
VC83_01589	30.1565	13.4814	18.6802	25.039	16.0496	20.472	17.11	8.74601	6.42149	9.77579	8.24717	6.9132	9.51784	18.7991	13.1478	7.43712	11.8939	4.67924	14.2565	16.5938	45.544
VC83_01590	10.6417	10.0444	7.66214	10.4529	4.66148	7.67701	5.73259	3.63042	3.05488	3.73652	2.90889	6.09183	3.64851	8.79956	6.48087	2.60146	6.78411	4.82922	4.58558	7.47018	18.2352
VC83_01591	2.99766	3.25923	2.99952	2.72553	2.03571	3.48144	2.22284	1.69145	1.74565	2.34619	2.30154	2.46411	2.34773	5.59972	3.62805	6.1823	3.14667	3.44944	1.91066	4.51754	3.86363
VC83_01592	0.0899299	0.355553	0.178189	0.119804	0.0885091	0.0892676	0.175487	0.165019	0.218206	0.043448	0.191795	0.102671	0.0634523	0.0307677	0.155045	0.244844	0.0577371	0.0899854	0.146974	0.118106	0.702479
VC83_01593	126.292	108.592	117.278	123.278	87.5945	117.446	80.3732	107.304	116.99	95.7158	113.798	72.5201	103.3	119.84	115.756	67.8829	101.011	104.893	87.5082	114.71	97.2055
VC83_01594	41.3078	28.0294	39.5877	46.2442	47.2934	44.6338	31.7632	41.6261	44.9504	38.5383	35.0025	45.4149	33.5028	82.7651	94.4842	34.676	77.974	64.7295	57.2316	80.548	16.4204
VC83_01595	66.7879	77.2734	73.5328	66.1915	83.9066	82.7213	76.9804	79.9105	68.8284	72.2974	73.3615	65.8123	73.446	81.5036	81.1194	60.4152	74.1345	87.1958	71.8408	76.7391	46.9197
VC83_01596	104.289	93.8955	99.786	102.252	77.593	111.942	78.9985	98.8464	102.775	98.8441	103.186	49.3849	101.524	88.1494	101.12	56.6507	85.0179	95.2945	91.6528	80.4594	83.3608
VC83_01597	37.4408	50.5181	44.3691	47.1128	37.7934	38.5636	32.6114	33.6639	35.6923	35.6273	30.9748	32.889	30.1081	32.2753	32.4043	15.1803	31.4956	31.8848	25.1913	32.4495	32.8116
VC83_01598	29.6169	23.2887	34.7172	35.3121	33.4859	44.1279	39.3677	38.6557	42.2696	38.3211	41.4916	26.7972	34.4229	19.4452	28.5592	44.0718	41.2821	41.8432	59.1716	38.7386	18.9962
VC83_01599	18.8553	18.311	22.6003	23.6313	34.1645	27.3456	28.6922	21.2049	22.974	19.4647	24.6136	20.7738	19.0991	13.7839	18.1402	24.3619	21.2184	23.0663	25.2795	21.5838	12.7032
VC83_01600	0	0	0	0	0	0	0	0	0	0	0	0	0	0	0	0	0	0	0	0	0
VC83_01601	71.4643	54.4884	80.0961	78.8907	119.104	105.961	148.579	134.697	123.13	155.935	148.929	107.976	142.006	55.0434	77.0572	245.762	103.725	121.15	157.879	113.293	86.9025
VC83_01602	131.477	327.523	194.078	141.638	98.1861	129.2	143.373	124.631	113.374	138.86	149.6	138.127	147.304	120.117	106.671	59.7724	123.471	146.796	145.063	121.796	339.853
VC83_01603	571.444	353.775	426.526	552.954	135.301	490.734	351.15	223.89	200.656	263.773	286.413	182.755	351.43	438.624	385.658	136.715	187.617	254.029	187.186	313.482	527.122
VC83_01604	83.2151	116.651	91.8269	79.939	59.5371	86.173	67.2701	75.3724	68.0803	71.2546	76.9736	71.0827	72.2404	78.2422	72.809	56.7119	79.8793	74.7479	76.1324	67.3792	52.803
VC83_01605	51.8895	89.9252	73.1764	66.3413	56.3508	69.1526	72.5348	35.6029	32.2633	46.8803	46.1266	55.8532	51.0791	94.7952	71.4756	253.23	57.1886	83.4464	38.0662	66.6411	71.3309
VC83_01606	26.3195	26.1331	26.6096	25.1887	33.6925	31.5115	30.681	26.2793	27.2757	24.0702	26.8193	22.2112	27.1258	39.1365	30.8539	42.9701	32.0152	29.1853	29.189	38.0005	23.6794
VC83_01607	38.0703	43.7033	39.6471	43.8182	36.7903	34.6656	34.922	29.2496	28.1174	31.717	27.4266	40.1445	30.8378	37.1366	31.6601	58.9155	24.2785	29.2452	18.5187	24.2707	24.177
VC83_01608	124.313	148.651	126.128	130.316	90.1318	124.499	129.597	107.056	97.6004	103.276	108.748	123.034	95.3053	112.302	98.8255	178.736	112.501	108.972	120.225	96.4037	147.374
VC83_01609	14.0291	25.5702	17.0468	10.3031	11.0046	17.0501	11.3482	6.14696	6.20328	5.69168	8.24717	9.44576	8.05844	17.5068	14.6982	13.8949	11.9805	10.6783	8.05416	16.0033	3.45385
VC83_01610	0.149883	0.799993	0.237586	0.209656	0.236024	0.238047	0.40947	1.23764	0.716962	0.825511	1.37453	1.23206	0.920058	0.0923031	0.465134	0.0612109	0.375291	0.989839	0.235158	0.354317	0.17562
VC83_01611	17.8661	15.348	19.8087	16.3232	16.6987	19.7876	23.0473	26.8156	23.5974	26.8508	28.8651	35.7638	32.6779	39.1673	28.6212	11.2934	18.9955	53.5713	11.9049	16.5938	12.2934
VC83_01612	58.2446	54.9921	53.7538	59.6622	68.8306	60.2259	50.9498	57.8804	61.5964	57.0472	55.3647	46.955	55.5525	41.7517	47.3817	28.6773	46.9403	60.2602	50.5296	46.1498	43.0854
VC83_01613	13.4595	18.5776	17.8783	14.646	16.4037	21.4242	12.0794	19.431	21.0725	18.4654	16.782	19.4049	18.5915	16.2761	16.6518	29.7179	17.8119	23.0962	16.2553	16.3871	15.8936
VC83_09596	0.929275	1.06666	1.45521	1.07823	2.41925	1.57706	1.28691	0.288783	0.187034	0.651719	0.319658	0.171119	0.380714	2.30758	1.55045	8.69195	1.12587	1.88969	0.793658	1.94874	0.761019
VC83_01614	35.7921	138.547	72.7309	66.3113	35.6987	31.2437	54.4888	95.4223	76.4033	134.558	112.935	137.1	131.727	237.403	135.633	784.938	74.452	256.518	69.2246	107.122	905.934
VC83_01615	7.16441	8.82956	9.11735	10.3031	12.3913	9.46236	11.0265	22.2363	16.1472	21.0723	16.9099	23.409	14.594	3.9075	12.0005	0.550898	13.4816	14.9976	11.1406	8.53313	2.75137
VC83_01616	22.4525	23.5554	24.0852	23.9907	24.635	27.911	24.7437	24.2578	29.2396	21.5936	23.5907	19.8156	18.7819	9.35338	18.8224	14.7212	24.3073	26.1857	31.7757	24.2412	11.9421
VC83_01617	2.87776	5.45181	2.96982	3.71391	1.38664	3.21363	1.22841	2.35152	1.99503	1.60757	1.82205	1.74541	2.22083	4.06133	1.82953	0.765136	2.45383	2.21964	4.93832	2.98217	3.42458
VC83_01618	0.119906	0.266664	0.207887	0.179705	0.118012	0.0595117	0.0292479	0.371293	0.0623446	0.304136	0.479487	0.444909	0.253809	0.369212	0.124036	0.214238	0.288686	0.299951	0.146974	0.383843	0.731749
VC83_01619	0	0.0592588	0.0593964	0	0	0	0.0584958	0.165019	0.218206	0.043448	0.0958973	0.308014	0.126905	0.123071	0.0310089	0	0.0577371	0	0.0587895	0.0590528	0
VC83_01620	0.17986	0.47407	0.178189	0.479215	0.236024	0.178535	0.731197	0.412548	0.28055	0.0868959	0.351624	0.787146	0.253809	0.123071	0.341098	0.0918164	0.0577371	0.329946	0.235158	0	0.380509
VC83_01621	44.9949	59.318	47.0123	47.2326	34.6661	52.3406	54.5181	34.9428	28.055	35.3232	36.1213	41.0343	38.5473	35.7213	33.0555	19.1896	34.4979	40.3135	34.0979	27.932	40.6852
VC83_01622	971.602	226.843	657.37	676.531	345.126	927.639	553.75	123.764	108.23	136.253	130.133	124.814	150.033	215.343	183.852	193.824	118.708	106.063	80.8356	102.929	225.876
VC83_01623	185.286	103.97	152.56	151.462	242.043	188.503	289.993	31.8487	24.2832	35.3232	35.45	40.4867	43.9724	24.6449	28.1251	37.9814	20.9874	19.4068	15.6674	18.6607	20.8987
VC83_01624	205.25	99.5251	131.088	155.595	124.857	173.834	229.625	46.9067	43.8282	51.312	58.7851	32.7179	64.7848	30.6138	28.5902	65.2814	33.0834	40.7034	37.3019	34.6345	22.0403
VC83_01625	666.38	542.396	554.852	602.163	296.977	528.91	356.619	685.365	663.751	722.67	715.426	552.885	682.366	405.826	558.068	306.82	536.869	535.353	526.725	413.133	656.964
VC83_01626	35.0726	25.3035	34.2717	41.512	22.6288	37.9685	23.6908	34.2415	35.9416	30.9349	35.6418	15.1269	33.3442	29.6293	28.6833	42.817	29.8501	28.0154	30.7763	28.0501	32.2555
VC83_01627	81.3865	93.7177	91.3517	102.672	125.83	94.2963	84.2924	89.1928	102.931	76.816	89.2804	95.9976	74.2709	71.0426	87.1661	45.2043	89.6369	103.183	84.5099	67.3497	27.1918
VC83_01628	18.1059	22.2517	21.5015	25.3085	26.6707	23.4476	16.9638	25.908	22.6622	23.5488	19.1155	34.8056	21.7007	17.753	23.5668	13.9867	25.1734	23.7261	19.0184	18.2768	9.57127
VC83_01629	9.26278	19.0517	12.6811	17.3116	5.25154	10.9204	7.48746	8.04468	8.47886	7.3427	7.79965	15.1953	9.29576	5.44588	7.22508	3.3666	5.22521	9.17851	5.55561	5.72812	8.60536
VC83_01630	14.8085	17.5406	14.3442	24.1404	10.1195	13.1521	15.5014	12.8302	12.126	10.8185	9.5258	3.01169	10.66	5.9997	7.87627	3.55023	5.71598	9.74842	7.40748	6.3777	12.1178
VC83_01631	71.824	134.221	90.6983	89.3436	44.2545	72.0092	64.4331	110.645	92.7064	96.7586	102.099	68.5502	103.903	33.6906	52.8702	15.7006	45.1216	83.5664	44.1215	37.528	62.1401
VC83_01632	76.8301	160.147	112.764	131.514	80.7498	88.3749	77.2437	126.9	114.496	120.307	118.305	134.431	107.71	44.9824	75.2587	47.9893	78.4359	117.821	70.0183	46.8289	66.8233
VC83_01633	0.359719	8.23697	3.53409	0.569067	0.472048	0.595117	0.438718	1.19639	1.24689	1.56413	1.43846	1.84808	1.68149	1.41531	1.48843	3.45842	1.29909	6.56893	1.29337	0.531475	1.31715
VC83_01634	1.52881	3.17034	1.98978	1.97676	1.38664	1.78535	1.37465	2.1865	2.21323	2.69377	2.55726	2.1561	3.61678	3.41521	2.44971	0.33666	3.08894	4.58925	1.85187	2.33259	5.82472
VC83_01635	7.37425	36.9182	17.6704	15.245	4.77949	6.30824	4.06546	23.5152	18.8592	21.3329	21.3851	18.9942	22.589	16.2453	16.4968	5.01929	12.9043	35.1543	6.58442	9.6256	18.2937
VC83_01636	3.68712	303.938	85.0854	19.6777	1.74068	2.26145	3.86072	15.4705	11.4091	22.6798	43.2497	35.6269	39.2135	43.3209	31.6911	1.49967	11.1721	101.204	6.52564	11.8401	45.3391
VC83_01637	0.299766	5.18514	1.98978	1.7072	0.0590061	0.0595117	0.116992	0.948859	0.68579	0.912407	1.3106	1.06094	1.07869	2.58449	2.17063	0.489687	0.80832	3.29946	0.852448	0.590528	2.31233
VC83_01638	0.359719	5.09625	2.43525	1.55745	0.118012	0.0595117	0.380223	0.948859	0.966341	1.04275	0.799144	0.718699	0.920058	1.72299	1.30238	0.0612109	0.894926	2.69956	0.382132	0.885792	2.31233
VC83_01639	1.9185	5.51107	3.3856	1.34779	0.885091	2.35071	1.55014	2.43403	0.810479	3.12825	2.01384	2.8748	3.20434	3.50752	3.06988	0.795742	2.07854	4.49927	1.46974	2.1259	4.12706
VC83_01640	0	0	0	0	0	0	0	0.0825095	0	0	0	0.205343	0	0.184606	0	0	0.0288686	0.0899854	0.0293948	0	0.11708
VC83_01641	183.337	269.746	214.362	205.613	112.938	178.803	147.76	273.89	242.707	260.253	245.657	151.337	240.072	192.36	216.473	160.77	181.699	221.304	165.816	149.758	170.966
VC83_01642	117.029	68.5624	116.031	111.447	68.8601	155.385	96.0208	83.3346	72.195	85.0711	82.152	68.0026	90.8637	102.949	96.3758	32.35	83.8055	78.6772	92.7404	84.1797	180.186
VC83_01643	43.7059	30.7849	46.9826	42.4105	39.0325	60.1068	57.5013	25.578	22.5687	24.0702	23.8145	19.4733	26.6182	32.3061	25.2103	11.9361	27.1653	30.1151	31.1878	26.3966	67.4672
VC83_01644	0	0	0.0296982	0	0	0	0	0.0412548	0.0311723	0	0	0	0	0	0	0.0306055	0	0.0299951	0	0	0
VC83_01645	0.0299766	0.118518	0.0593964	0	0.0885091	0.0595117	0.0292479	0	0.0623446	0.0868959	0.159829	0.102671	0.0634523	0	0.0930268	0	0.0288686	0.149976	0.0293948	0.0295264	0.20489
VC83_01646	0	0	0	0	0	0	0	0	0	0	0	0	0	0	0	0	0	0	0	0	0
VC83_01647	0	0	0	0	0	0	0	0	0	0	0	0	0	0	0	0	0	0	0	0	0
VC83_01648	7.79392	3.19997	5.99904	8.53601	8.70339	10.8311	8.21866	8.86977	8.8841	9.03717	9.36597	11.3965	9.20058	26.5833	23.9699	3.06055	12.5867	16.5573	4.85013	13.6412	13.4349
VC83_01649	0	0	0	0	0	0	0	0	0	0	0	0	0	0	0	0	0	0	0	0	0
VC83_01650	77.9092	165.51	112.645	80.9573	67.1194	80.5194	69.2882	145.464	139.808	146.42	144.517	149.9	151.016	82.0882	99.2596	89.2149	92.5238	126.969	94.4747	74.7313	148.223
VC83_01651	84.3842	56.1477	78.3142	81.0472	61.1598	99.5929	86.3983	111.182	100.375	106.447	100.724	47.0234	101.873	72.6425	75.6928	47.9893	78.3204	96.8843	105.527	87.9591	77.7995
VC83_01652	87.5018	68.2957	79.8882	94.7048	44.8151	96.4387	70.6921	79.2916	82.9494	82.9856	85.8281	41.2054	93.37	108.087	76.5921	57.5076	75.347	76.0376	86.45	92.2995	122.612
VC83_01653	2.15832	3.91108	2.91042	4.01342	2.12422	2.64827	2.60306	2.6403	1.80799	2.43309	2.87692	3.42238	2.56982	3.26137	3.31796	0.918164	3.20441	3.59942	1.94005	2.36211	0.965908
VC83_01654	145.836	140.325	145.64	160.567	76.6194	155.98	123.602	122.65	130.612	107.534	118.369	49.1795	114.214	112.764	101.461	36.3287	101.415	123.1	122.576	112.909	80.9607
VC83_01655	4.94614	7.11105	6.44451	5.03175	4.868	6.27849	7.5752	10.1487	7.73072	8.34201	8.27914	8.11103	6.97975	2.98447	5.70564	13.9255	8.34302	6.89888	10.2	7.47018	3.51239
VC83_01656	41.9972	44.1182	45.2304	42.0511	41.5108	50.3767	51.8273	57.4679	64.3708	51.4424	53.6705	44.5936	51.5232	36.1213	34.637	21.4544	49.9426	59.9603	57.2316	45.4706	52.5688
VC83_01657	306.751	230.457	278.361	425.962	164.774	300.415	278.937	575.834	619.206	613.051	663.162	250.347	558.475	180.176	258.739	81.2881	386.464	529.594	513.085	329.957	274.201
VC83_01659	0.899299	1.15555	0.83155	0.599018	0.67857	0.833164	1.05292	1.23764	1.49627	1.86826	1.53436	0.27379	1.71321	0.338445	1.17834	0.275449	1.29909	1.2598	1.79308	0.73816	0.848828
VC83_01660	4.13677	6.19254	4.33594	3.92357	3.65838	4.19558	3.56824	10.0662	8.22948	9.55855	10.4528	9.03507	8.91504	3.53828	5.42656	1.31603	5.62937	8.12868	6.93716	4.42896	3.80509
VC83_01661	7.58409	10.4888	8.73127	10.0036	4.48446	8.39115	4.41643	10.52	9.25817	6.99512	10.1332	7.97413	10.1841	12.9224	15.2874	7.49834	11.8939	9.98838	10.1118	10.6	6.49793
VC83_01662	0.0299766	0.148147	0.0593964	0.0898527	0.0590061	0.148779	0.0877437	0.165019	0.155861	0.391032	0.127863	0.342238	0.0634523	0.0923031	0.0930268	0.0306055	0.144343	0.119981	0	0	0
VC83_01663	0	0	0	0	0	0	0	0	0	0	0	0	0	0	0	0	0	0	0	0	0
VC83_01664	0	0.0296294	0	0	0	0	0	0	0	0	0	0	0	0	0	0	0	0	0	0	0
VC83_01665	0.0299766	0.0296294	0	0	0.0590061	0.0595117	0	0.0825095	0.0935168	0	0.0639316	0.27379	0	0	0.0310089	0.0306055	0.115474	0.0899854	0.0293948	0	0.0292699
VC83_01666	0.0599532	0	0.0593964	0.0299509	0	0	0.0877437	0.371293	0.124689	0.043448	0.0958973	0.136895	0.0951784	0.0615354	0.0620179	0.0306055	0.0866057	0.0299951	0.0587895	0.0295264	0
VC83_01667	0	0	0	0	0	0	0	0	0	0	0	0	0	0	0	0	0	0	0	0	0
VC83_01668	1.58876	3.79256	2.13827	1.6473	1.41615	1.57706	1.84262	1.77395	1.6833	1.34689	1.59829	1.23206	1.20559	1.96913	1.95356	2.47904	2.28062	1.88969	1.96945	2.59832	0.731749
VC83_01669	132.557	258.753	179.11	150.713	96.947	104.294	114.915	186.1	152.744	167.275	133.01	102.534	135.978	93.7491	106.888	83.4305	102.195	102.493	95.4448	78.304	102.328
VC83_01670	0.449649	1.5111	1.21763	1.31784	0	0.208291	0.116992	0.288783	0.28055	0.304136	0.479487	0.752923	0.253809	0.523051	0.899259	0.153027	0.519634	0.299951	0.146974	0.236211	0.643939
VC83_01671	13.4295	27.259	15.5619	15.9638	7.99532	10.0277	15.2089	14.893	16.1472	20.9419	22.9195	17.5568	21.0344	17.2299	16.7758	10.5895	13.8569	16.3473	11.2876	16.6529	16.4204
VC83_01672	42.6867	67.1698	45.854	47.4722	24.7825	35.8261	46.2702	43.6475	54.0216	49.8783	58.817	15.914	62.7226	47.1976	39.1953	30.7279	33.9206	40.7034	34.8034	40.6283	45.4562
VC83_01673	188.823	241.272	205.036	181.592	217.555	193.651	250.888	184.037	205.176	219.716	222.258	150.105	257.458	141.47	113.152	110.945	93.0434	131.109	98.9133	105.675	171.756
VC83_01674	0	0.207406	0.0296982	0	0	0.0297559	0	0.0412548	0.0623446	0	0	0	0.0634523	0	0	0.0612109	0.115474	0.0599903	0	0.0590528	0
VC83_01675	0	0.0592588	0.0593964	0	0	0	0	0	0	0	0	0	0.0634523	0	0.0620179	0	0	0.0599903	0	0	0
VC83_01676	1.19906	2.37035	1.81159	1.5874	1.23913	1.07121	1.08217	3.34164	3.46012	3.2586	3.58017	4.0384	3.20434	0.923031	2.48071	0.520293	1.93419	3.11949	2.49855	1.47632	1.1708
VC83_01677	0	0	0.0593964	0	0.0590061	0.0595117	0	0	0.0623446	0.0868959	0.0319658	0	0	0	0.0310089	0	0	0	0.0293948	0	0
VC83_01678	14.9583	15.9999	16.5122	19.3183	22.5108	17.8238	20.7075	22.1126	22.3194	23.6791	20.2343	14.5451	19.3212	11.7225	12.0625	20.1078	16.1664	19.0469	21.223	15.3242	10.7713
VC83_01679	256.45	509.3	363.031	182.731	400.71	336.122	462.555	198.27	175.064	245.611	277.91	293.024	316.119	399.765	315.144	428.262	282.854	384.897	218.785	342.89	170
VC83_01680	228.961	218.398	218.044	159.039	110.902	213.647	141.794	142.659	129.614	160.497	161.619	127.723	157.679	289.001	258.366	249.526	209.846	162.634	125.369	207.334	159.17
VC83_01681	21.9129	21.985	29.1636	28.3635	24.9596	32.3744	34.337	42.6574	39.1212	38.6687	44.3046	24.0593	35.7871	18.6452	25.6444	65.0978	39.8675	37.134	47.2962	29.1721	14.2837
VC83_01682	81.2966	43.2589	72.2854	71.2832	59.0946	76.5321	85.9595	34.7778	30.2995	46.6631	40.5326	39.8707	43.8455	153.654	120.563	76.7891	77.541	84.3463	30.7175	76.0305	40.9487
VC83_01683	0.0899299	0.533329	0.564266	0.359411	0.324533	0.35707	0.467966	0.536312	0.997513	0.825511	0.703247	0.102671	0.602797	0.153838	0.806232	0.520293	0.663977	0.419932	0.440921	0.383843	0.14635
VC83_01684	32.1949	37.7182	35.4597	37.1092	28.1459	36.7485	29.3649	44.5964	40.1499	43.8824	45.807	34.6002	42.8303	37.5366	33.2416	39.6953	43.8514	44.6327	40.506	41.5141	20.7817
VC83_01685	39.9588	32.4145	37.6573	40.3738	26.2577	36.5104	21.5849	47.0304	45.605	44.7514	36.473	56.2639	35.3112	33.0137	41.676	25.7086	45.3525	30.2651	38.5659	30.737	29.3285
VC83_01686	103.689	79.6438	101.657	128.639	61.4253	94.3856	67.9721	115.101	113.249	114.398	99.4455	80.9392	82.8369	64.0583	81.1194	52.1517	97.2871	81.9467	92.1526	75.8533	70.4235
VC83_01687	867.853	959.518	850.616	965.827	815.965	795.672	1055.26	1042.3	955.493	977.188	917.546	828.934	898.865	487.422	694.538	946.106	887.824	955.075	1209.92	756.053	454.65
VC83_01688	111.213	67.792	103.409	128.28	46.2903	102.301	52.4122	132.428	112.594	111.878	92.4131	89.7005	95.8764	64.1814	111.849	43.1843	127.599	75.0778	134.158	89.5536	81.8095
VC83_01689	421.411	352.471	406.776	495.837	368.463	392.986	354.133	612.221	570.764	584.114	526.828	352.95	464.058	196.821	321.811	247.843	356.007	400.795	387.1	274.182	213.963
VC83_01690	261.636	301.627	267.967	271.685	257.384	234.863	263.699	318.445	284.79	294.056	281.075	190.421	250.002	183.652	206.178	125.727	215.995	264.887	201.207	167.385	122.729
VC83_01691	6.5349	4.50367	5.46447	5.48102	7.02172	7.64726	9.97353	3.05285	3.4913	3.43239	4.34735	3.11436	4.53684	5.84586	5.61262	18.853	5.19634	5.5191	6.43745	8.14928	2.22452
VC83_01692	5.87542	4.97774	6.20693	5.30131	4.57297	7.0819	5.84958	2.06274	1.90151	2.34619	2.4294	1.77964	3.20434	11.0148	7.16306	13.0073	6.37995	4.9492	6.52564	9.5075	14.313
VC83_01693	3.26745	3.91108	4.9002	4.43274	7.67079	6.69507	7.25348	1.15513	0.841651	2.56343	2.39743	2.08765	2.44291	11.9686	6.54289	20.9035	7.10167	5.75906	4.11527	8.09023	13.7569
VC83_01694	324.167	287.879	321.186	363.005	413.249	370.818	385.633	434.206	429.585	411.669	401.522	277.11	384.997	150.546	280.073	116.393	310.279	429.2	443.802	253.189	141.345
VC83_01695	52.0394	50.9625	57.2581	49.3591	50.4207	61.3268	56.0389	52.3523	48.7534	52.8327	54.4377	39.768	54.3786	41.5979	49.3662	51.7538	53.811	54.6811	53.91	44.5258	36.002
VC83_01696	72.5734	67.0217	72.3745	72.0918	46.6738	72.8126	55.3078	84.6548	83.7287	87.9387	75.631	60.0969	78.2367	56.3356	56.8394	40.8889	63.2799	72.5582	68.3722	59.9681	58.1887
VC83_01697	81.8662	63.5254	75.3444	79.939	69.1256	84.9232	70.1949	95.381	86.8771	83.9849	85.3167	48.8373	89.087	74.7039	80.3131	78.9927	77.1946	83.5364	76.5145	77.2706	46.4514
VC83_01698	47.0033	60.4143	55.0308	57.0565	70.0992	57.1313	66.9192	63.8211	54.832	59.6975	60.703	42.6086	62.088	65.0737	59.103	132.613	61.4901	66.6792	69.4598	71.7787	63.8085
VC83_01699	0	0	0	0	0	0	0	0	0	0	0	0	0	0	0	0	0	0	0	0	0
VC83_01700	0	0	0	0	0	0	0	0	0	0	0	0	0	0	0	0	0	0	0	0	0
VC83_01701	21.9129	35.7034	28.9261	17.072	24.7825	24.9652	37.408	24.0928	19.545	26.7205	33.1805	20.7396	30.2985	38.6134	30.8849	109.506	32.3328	38.7237	27.7486	39.5654	10.4786
VC83_01702	57.2553	53.007	65.2767	53.2228	69.6272	77.2165	63.9359	38.4494	36.6898	43.7955	48.4282	59.4809	44.5752	72.2733	56.0021	72.8104	68.8515	54.9511	57.7313	72.1625	53.242
VC83_01703	39.2994	36.7404	40.835	41.3023	34.9611	50.3172	29.3941	29.2084	27.7745	28.9363	27.1389	20.3974	25.7299	30.2139	29.8306	45.4797	32.6504	27.5355	35.1855	30.9141	29.2699
VC83_01704	0	0	0	0	0	0	0	0	0	0	0	0	0	0	0	0	0	0	0	0	0
VC83_01705	0	0	0	0	0	0	0	0	0	0	0	0	0	0	0	0	0	0	0	0	0
VC83_01706	0	0	0	0	0	0	0	0	0	0	0	0	0	0	0	0	0	0	0	0	0
VC83_01707	116.849	143.347	117.249	124.206	75.2917	113.548	89.1183	135.728	123.505	128.215	133.841	111.706	132.425	104.979	109.927	89.8576	114.666	119.231	120.048	111.108	149.833
VC83_01708	70.5949	85.066	77.5717	74.458	92.61	85.3101	74.6991	96.7837	86.6278	85.7228	94.1072	96.5452	88.2621	49.4744	67.2274	51.815	69.1114	92.8049	80.9531	69.2394	44.2269
VC83_01709	41.9972	40.9182	46.7153	44.6269	52.8989	52.4596	43.6086	44.9264	41.7397	40.4066	40.8203	67.2497	38.579	29.3524	37.4898	65.9854	46.0742	44.3628	42.1521	34.3392	22.2744
VC83_01710	17.4164	23.4961	22.0361	23.0023	25.6086	26.3042	28.7799	21.7825	24.6573	20.1164	26.2119	28.303	22.3987	11.1994	16.5278	17.996	22.3731	24.0261	23.1337	19.5465	21.8354
VC83_01711	79.2882	68.6217	75.9977	84.6113	61.4253	83.7925	69.3467	74.5474	99.5331	81.2911	87.842	48.187	81.1555	65.6275	77.6464	37.8589	74.4232	81.6767	62.0817	70.0071	44.344
VC83_01712	5.96535	6.96291	7.30576	7.93699	6.46116	8.33164	7.48746	6.88954	8.47886	8.55925	7.32016	4.96244	6.82112	3.10754	5.42656	7.00865	6.89959	7.3788	9.02419	7.70639	4.30268
VC83_01713	40.6783	63.6439	46.1807	51.4856	36.6723	37.046	47.791	68.8129	53.741	62.9126	62.8128	50.6512	52.2212	66.8582	52.8392	51.6926	54.908	58.6105	58.5543	57.045	55.7592
VC83_01714	1.07916	1.36295	1.15823	2.30622	0.796582	1.39853	1.11142	1.48517	1.58979	1.56413	1.53436	2.25877	1.90357	1.53838	1.58146	0.67332	1.21248	1.91969	1.20518	0.885792	1.87328
VC83_01715	2.39813	4.65181	3.2668	2.63568	1.62267	2.17218	1.72563	2.76407	1.80799	2.56343	2.04581	2.97747	2.665	4.52285	4.00015	0.734531	3.46423	3.11949	1.76369	1.88969	2.28306
VC83_01716	13.1298	37.2441	20.8778	13.0286	10.5916	14.8779	13.0738	14.1504	14.9939	15.902	18.4762	20.1236	18.4012	14.9531	17.9232	26.1983	14.059	25.1359	11.8167	12.283	8.3712
VC83_01717	6.0253	14.2814	7.84033	7.51768	5.39905	5.74288	6.84401	6.06445	5.45515	7.16891	7.22427	3.83306	7.55082	13.1993	9.20965	5.53959	8.22754	9.17851	10.6409	13.1097	37.846
VC83_01718	0	0	0	0	0	0	0	0	0	0	0.0319658	0	0.0634523	0.0307677	0	0	0	0	0	0	0
VC83_01719	0.629509	3.0222	1.30672	0.868576	0.472048	0.714141	0.584958	1.48517	0.997513	1.56413	2.14171	1.74541	1.36422	2.15374	1.55045	1.19361	1.03927	2.39961	0.999422	1.24011	2.51722
VC83_01720	0	0.444441	0.118793	0.299509	2.18322	0.0595117	1.60863	0.123764	0.0311723	0.260688	0.319658	0.650251	0.317261	0.676889	0.465134	1.46906	0.80832	0.749878	0.382132	0.383843	0.526859
VC83_01721	20.3541	50.4885	29.1042	42.6801	8.46737	12.9736	13.805	28.5483	24.4391	25.7646	26.0841	18.8573	22.3669	10.4918	14.2331	55.0592	11.2299	20.7866	12.8749	9.59608	16.1277
VC83_01722	3.68712	8.65178	6.5633	7.21817	2.41925	4.37411	3.24652	4.82681	5.67335	4.77928	5.53008	6.63941	4.2513	1.81529	2.66677	1.77512	2.33835	3.98935	2.08703	1.29916	1.84401
VC83_01723	0.119906	0.681476	0.32668	0.299509	0.0590061	0	0	0.0412548	0.0311723	0	0.0319658	0.102671	0.0317261	0.153838	0.0620179	0.153027	0	0.0599903	0	0.0885792	0.585399
VC83_09597	5.60563	6.48884	5.58326	7.84714	2.50776	5.38581	2.72005	7.75589	8.8841	8.21166	6.87264	7.39233	6.97975	4.12287	7.65921	1.16301	6.14901	5.39912	5.55561	3.86796	7.698
VC83_01724	60.1931	98.3696	75.4928	95.9627	44.0775	60.0473	56.6239	80.9418	92.9869	96.411	99.7013	112.938	86.3268	212.389	162.983	864.726	160.249	140.437	191.654	239.577	667.706
VC83_01725	3.50726	5.09625	4.54383	6.4694	3.30434	3.0351	3.04178	7.87966	5.92273	7.21236	6.1694	7.39233	6.12314	3.07677	5.24051	1.07119	5.10974	5.48911	4.85013	4.07464	3.42458
VC83_01726	44.5453	49.4514	50.1603	46.1244	29.9456	44.485	39.3677	61.2633	73.1613	62.7823	58.3056	46.0309	56.4091	35.1059	47.9708	71.3413	51.6747	50.5118	61.6996	52.4093	38.929
VC83_01727	83.5448	57.6884	80.5118	109.201	60.5402	93.3739	101.578	176.405	158.823	144.03	156.025	76.4901	154.538	79.996	98.7014	90.5921	135.538	138.547	169.49	128.558	86.6976
VC83_01728	70.3551	70.1031	78.1063	71.6725	76.9439	80.4301	76.3955	67.9878	67.5815	67.8657	68.9502	49.8298	68.4967	48.8899	61.4907	54.998	67.1483	62.0299	77.6903	60.0862	60.2668
VC83_01729	10.9714	14.1332	13.3939	12.9687	11.6242	11.9619	12.7228	17.2857	13.2794	15.2068	15.4075	9.10352	13.674	9.56875	9.42672	6.61078	10.8546	12.208	11.3464	9.21223	12.3226
VC83_01730	184.266	137.095	181.07	195.13	131.849	220.848	162.852	245.548	231.953	231.578	232.359	118.62	230.459	130.916	194.798	143.264	199.309	225.233	255.911	176.922	121.236
VC83_01731	77.0399	59.8514	75.4928	74.0387	76.5899	89.9817	71.6281	95.051	101.029	94.6731	92.1893	64.854	92.5451	63.4737	76.406	40.5216	67.6679	87.6458	76.397	77.2115	63.9548
VC83_01732	9.02296	18.0443	14.8491	14.1967	16.5217	15.6516	15.7354	8.62224	8.51003	13.4689	11.0921	12.8339	13.3567	20.0298	15.7835	40.7665	16.5706	11.9081	12.6103	15.3833	15.3082
VC83_01733	108.665	175.524	139.849	99.8563	168.492	159.313	140.419	59.2831	59.3832	65.085	74.9597	124.438	72.4308	142.177	104.996	126.951	116.773	138.098	92.858	121.914	60.94
VC83_01734	124.523	109.451	122.06	120.073	118.927	140.656	119.829	122.857	127.775	122.74	133.713	136.108	115.42	63.4737	100.779	100.263	133.604	126.429	145.122	106.561	69.9844
VC83_01735	14.059	9.45177	11.9981	15.844	8.61488	13.8067	11.1727	15.4705	13.7158	16.5971	15.919	13.2446	12.4366	8.12267	10.0159	13.8337	15.7334	13.1379	19.1948	11.8991	11.2689
VC83_01736	116.879	100.651	117.367	132.653	91.8429	125.302	90.8732	127.436	123.941	133.125	132.115	160.817	124.081	82.7035	97.089	43.7046	119.083	117.071	108.761	96.4332	99.8105
VC83_01737	24.8506	31.9108	32.965	48.5504	11.7127	24.9949	21.234	48.9281	43.7971	50.2693	47.1176	23.409	42.6717	23.3527	22.9156	9.18164	26.6746	35.9342	26.0731	24.0935	80.8729
VC83_01738	218.02	79.1697	213.768	214.449	59.5371	288.989	109.329	55.0751	54.1462	61.2182	59.3924	62.5952	59.6451	145.439	81.0574	140.938	69.3712	79.0072	152.177	111.462	1133.83
VC83_01739	0	0	0	0	0	0	0	0	0	0	0	0	0	0	0	0	0	0	0	0	0
VC83_01740	0	0	0	0	0	0	0	0	0	0	0	0	0	0	0	0	0	0	0	0	0
VC83_01741	0.959252	0.5037	0.534568	0.98838	0.619564	0.654629	0.701949	0.907605	0.218206	0.0868959	0.447521	0.889818	0.190357	0.892263	0.992286	0.33666	0.577371	1.10982	0.499711	0.354317	0.702479
VC83_01742	20.0843	15.9702	17.2844	32.4967	6.87421	19.0438	15.9401	20.2148	17.9241	21.9412	23.4629	7.87146	20.3682	27.3525	19.5976	21.0566	19.775	24.926	19.1066	21.0818	29.9724
VC83_01743	14.4487	13.0962	14.1957	18.6594	11.4472	15.116	16.7005	28.4245	30.7359	26.4164	26.6914	15.0242	22.6207	7.93806	10.295	6.39654	17.2923	24.476	25.4265	15.0289	11.5324
VC83_01744	48.0225	41.5997	42.6466	62.0583	36.4952	44.485	37.5835	65.5538	66.4905	56.4389	57.6023	47.9817	52.2212	42.1825	52.5291	32.2888	60.9993	53.6313	52.8812	47.8918	31.4945
VC83_01745	1021.21	921.948	985.387	1377.26	1238.18	957.782	1213.2	1575.07	1347.3	1396.5	1164.64	1280.11	1100.33	428.625	854.792	200.741	956.3	1051.39	1011.71	604.878	668.438
VC83_01746	13.2497	15.7332	16.3934	15.4247	16.3447	17.5262	18.6602	20.3386	21.9765	20.5943	20.6179	28.3715	18.2425	12.9224	16.5588	16.0067	23.5856	22.2864	16.5786	17.5682	8.13705
VC83_01747	0.0899299	0.0592588	0	0	0	0	0	0	0.187034	0.0868959	0.127863	0.0684475	0.0317261	0.0615354	0	0.0306055	0.0288686	0.0599903	0.0587895	0	0
VC83_01748	141.1	733.446	313.643	222.535	143.945	127.92	178.88	385.567	391.493	458.463	614.35	482.35	621.388	975.428	751.16	260.238	319.691	1237.48	79.307	204.5	161.57
VC83_01749	0	0	0.118793	0.0299509	0	0.0297559	0	0	0	0	0.0639316	0	0	0.0307677	0	0	0.0288686	0	0	0	0
VC83_01750	252.943	273.005	287.894	346.382	326.805	307.14	247.203	472.367	439.249	395.289	382.886	456.75	377.414	284.663	431.892	153.976	427.601	412.853	347.622	262.873	92.0247
VC83_01751	0	0	0	0	0	0	0	0	0	0	0	0	0	0	0	0	0	0	0	0	0
VC83_01752	0	0	0	0	0	0	0	0	0	0	0	0	0	0	0	0	0	0	0	0	0
VC83_01753	0	0.207406	0.0296982	0.119804	0.0590061	0	0.116992	0.123764	0.218206	0.130344	0.255726	0.342238	0.158631	0.0307677	0.0310089	0.0918164	0	0.149976	0	0.236211	0.11708
VC83_01754	19.1251	45.2144	30.5001	19.7676	37.4984	19.3116	18.5432	27.9707	28.8344	20.3771	17.9648	31.8965	23.7312	40.6441	32.9005	52.978	22.8062	29.6352	11.1994	19.4579	10.1567
VC83_01755	64.7795	237.628	124.94	41.2424	90.6628	62.6956	80.5487	56.5603	55.3931	54.701	66.6486	75.258	80.9016	121.04	99.2286	81.1044	53.3202	100.874	15.8144	43.1085	13.7569
VC83_01756	20.4441	20.2665	28.0945	27.3152	33.2204	34.4275	31.6462	34.0764	27.3069	33.8025	28.8971	21.6636	30.5523	14.5531	21.2411	77.9827	31.2069	28.3454	36.1262	21.7019	13.23
VC83_01757	55.6066	80.2956	65.1579	52.5938	166.427	76.8594	141.063	38.2844	37.282	49.0527	54.9492	61.0894	60.7556	117.994	79.4139	297.822	83.1992	102.583	68.6367	101.305	34.3922
VC83_01758	64.5696	43.8515	61.2377	57.8652	51.1288	75.074	50.7743	56.4365	55.1126	58.5678	57.922	46.3047	58.154	71.6579	70.6073	40.3074	66.4554	58.4305	49.6477	59.3185	48.0613
VC83_01759	313.615	293.42	314.088	332.216	355.275	354.958	315.409	458.835	410.882	370.263	375.566	200.928	372.116	169.284	280.724	128.543	274.627	346.204	359.851	222.865	169.239
VC83_01760	161.424	162.488	171.774	150.863	206.462	220.729	182.448	97.0725	87.033	99.2351	112.104	154.897	110.344	200.421	175.728	240.589	173.76	166.893	132.688	205.533	154.048
VC83_01761	52.4291	60.5625	58.2085	57.7154	64.2871	69.6882	59.7242	57.2616	62.3134	49.7479	59.9678	41.0001	53.9979	47.6899	49.8624	55.5183	56.2071	64.1596	69.8125	57.7241	50.6077
VC83_01762	36.9012	34.3405	39.1719	43.6684	38.885	44.6338	38.1977	40.5534	43.0177	36.5397	43.4735	49.0769	35.8823	21.7835	32.5904	36.2369	41.5996	38.3638	42.7988	29.5854	24.177
VC83_01763	148.174	129.51	149.055	151.522	161.824	152.975	140.595	190.102	178.492	178.919	173.446	154.007	166.15	86.2418	137.835	64.3633	157.853	174.212	172.547	126.727	85.5853
VC83_01764	24.371	30.459	28.8667	34.5035	36.7313	32.791	34.571	45.339	37.9678	41.8404	39.5417	52.5335	37.7858	28.6139	35.1641	21.8523	38.5684	46.7624	37.008	29.8217	22.5671
VC83_01765	1221.49	1228.49	1208.24	1581.41	1470.7	1103.38	1254.18	1987.45	1829.56	1915.75	1806.93	1587.37	1644.81	437.424	1017.93	234.927	1261.47	1366.64	1327.73	703.791	515.502
VC83_01766	27.8483	58.844	42.4981	43.8481	28.4409	26.4827	28.1365	44.6789	41.0539	45.0121	39.8933	34.7713	35.5015	25.7526	28.8073	12.2116	26.5591	36.1741	23.1925	19.2807	35.885
VC83_01767	26.2895	31.4664	28.6588	32.2571	34.9611	29.3988	31.9094	25.1654	31.7334	25.5039	27.043	21.4583	25.4761	35.8751	37.2107	32.1051	35.9125	33.1146	31.3054	36.3175	33.0458
VC83_01768	221.767	165.806	200.522	176.471	181.709	200.882	141.384	123.352	164.184	110.532	113.415	212.666	107.71	169.93	173.96	81.8084	165.648	158.944	130.219	143.912	40.773
VC83_01769	178.421	165.628	172.725	166.976	159.287	189.009	143.841	210.523	232.171	189.911	190.196	150.516	198.796	212.666	212.008	89.9188	185.596	191.459	177.897	171.283	95.0395
VC83_01770	33.7837	133.332	75.7304	50.5871	65.8508	39.5158	91.3411	19.3485	20.6984	29.9356	37.4959	41.137	36.263	47.9361	28.3732	58.64	25.6353	52.6115	40.6529	39.8016	64.2475
VC83_01771	187.564	204.295	204.591	175.902	231.156	223.169	207.718	168.443	156.765	167.231	171.912	130.221	188.295	180.176	162.673	240.008	153.552	180.391	177.221	165.82	172.546
VC83_01772	32.2548	45.2144	42.6169	40.3139	62.7234	42.6699	52.4415	38.862	42.6125	43.4045	44.2406	57.2906	45.6222	30.5831	28.0321	67.9747	38.4241	48.2922	40.6823	39.0634	31.3481
VC83_01773	129.079	111.081	127.019	127.86	123.47	145.833	115.558	124.424	115.369	131.256	118.177	107.12	120.21	100.272	107.818	60.6906	112.385	120.46	124.31	102.693	134.7
VC83_01774	238.524	332.797	262.384	210.765	292.552	272.683	329.594	195.465	186.223	204.77	221.203	184.5	234.424	248.203	204.318	279.887	234.846	289.633	271.666	237.186	210.451
VC83_01775	68.9462	63.7624	77.6311	67.9287	100.074	95.7841	95.7576	54.1675	47.2883	56.7865	58.4334	61.0552	55.4573	45.7515	44.5288	51.2335	64.2326	56.7808	79.9537	67.4678	42.2073
VC83_01776	58.9041	77.5401	68.0089	56.8468	55.6132	67.4268	67.2116	56.0652	48.1612	57.6989	58.3375	72.2463	55.1718	60.7354	54.1106	32.7784	58.8053	64.3395	66.0794	65.9324	89.6538
VC83_01777	16.0375	17.6295	18.6505	15.9339	25.5496	22.4062	29.1894	24.2578	19.9503	22.8102	22.9834	14.682	23.9215	29.0447	19.5356	35.3187	24.0475	24.836	23.3394	30.6484	15.3667
VC83_01778	10.6417	12.8592	14.5521	12.3098	20.2981	12.676	16.3496	18.1521	15.555	15.424	18.3164	13.7237	18.5598	23.445	20.9	21.6993	20.3235	20.6366	15.8732	18.5426	6.67355
VC83_01779	53.6582	37.3923	46.3886	59.9318	63.1365	52.6679	44.603	32.9626	40.3993	33.4115	32.1256	29.1586	28.8391	48.1514	39.6294	58.4564	42.1192	32.1848	43.0927	49.3681	59.857
VC83_01780	164.212	225.48	193.009	216.335	256.794	190.616	229.303	284.823	276.654	255.778	265.604	286.966	238.707	129.101	189.775	102.222	224.886	262.577	228.456	164.255	84.7072
VC83_01781	152.371	126.132	145.343	170.54	132.734	157.617	131.382	175.745	176.123	173.705	171.4	115.539	165.769	128.209	144.068	99.1923	143.65	155.315	147.856	130.713	115.119
VC83_01782	140.351	130.932	146.739	135.288	171.826	166.365	207.28	183.542	175.219	202.337	201.097	99.7622	249.082	178.853	140.346	77.8909	139.724	171.662	203.794	218.377	305.959
VC83_01783	95.4456	131.199	120.218	100.755	73.2265	108.401	80.5194	73.9698	68.2361	74.7739	74.3844	49.248	77.6656	38.7673	49.3972	22.9541	49.3941	59.0304	46.5613	40.5988	45.9538
VC83_01785	62.2315	43.4367	67.5337	60.6506	94.6752	77.6033	71.6281	46.6591	44.2646	42.2749	39.8933	50.8565	39.5625	48.1514	55.1339	100.294	60.393	43.103	55.4973	64.6037	26.9869
VC83_01784	0	0	0	0	0	0	0	0	0	0	0	0	0	0	0	0	0	0	0	0	0
VC83_01786	132.047	138.458	155.381	150.204	224.548	198.055	196.078	126.528	109.477	128.562	120.927	147.367	131.663	114.425	125.214	209.158	134.874	142.447	176.104	141.55	100.22
VC83_01787	59.8933	29.0072	50.7542	50.3475	31.5092	57.5181	30.7688	27.0631	22.5064	27.8936	21.8007	43.8064	28.4266	69.5965	55.9401	35.0738	58.863	31.7948	31.3348	48.3938	35.0361
VC83_01788	73.3528	57.3329	73.8001	72.3315	82.9625	94.8022	73.7924	50.6196	61.0977	47.9665	55.4287	58.8649	46.0346	42.1825	50.6686	86.2768	61.5767	58.8204	76.8967	64.0723	28.0406
VC83_01789	32.3448	34.0442	34.8657	30.8794	39.4456	38.9802	32.3189	32.1375	28.6785	33.0639	31.3265	23.5117	30.5523	31.5984	30.9469	28.7385	33.4298	31.1349	31.276	32.5676	32.4604
VC83_01790	129.919	90.8733	118.674	156.943	100.281	159.997	149.223	208.254	205.768	215.589	212.157	155.923	205.649	64.7044	116.439	126.768	163.079	200.337	241.948	143.351	97.8494
VC83_01791	52.6989	52.207	49.4178	60.381	44.6676	53.144	43.1991	60.3557	51.0602	54.0927	56.8991	55.1687	52.7923	41.4441	49.5213	50.346	50.4334	46.4025	50.3532	35.6679	27.3674
VC83_01792	12.4403	48.5033	25.0059	12.7291	280.338	20.3828	139.366	6.84829	3.61598	7.99442	6.90461	7.97413	9.13713	6.36891	3.34897	116.974	4.5901	6.50894	6.29048	4.36991	4.53684
VC83_01793	98.8629	130.784	117.605	129.837	89.8957	106.794	110.703	180.077	160.007	173.184	159.669	95.2447	142.355	70.6118	97.182	50.6826	117.293	138.458	125.898	85.7151	62.667
VC83_01794	14.5387	31.4071	19.185	21.7444	9.35246	14.1935	13.1323	33.0038	27.0575	30.3267	29.7282	20.3289	26.9038	10.7687	18.5123	15.8536	24.4805	29.8452	18.3717	13.3459	14.9569
VC83_01795	31.8352	32.0294	37.984	33.8445	41.0387	41.3309	28.1657	37.1705	32.3257	35.1059	30.847	37.7488	33.6614	23.5988	28.6212	33.2681	37.0961	32.5147	29.0126	30.0874	19.1133
VC83_01796	9.47261	16.8888	13.8988	10.1534	19.649	14.4911	14.7702	10.1074	8.47886	12.7303	10.1971	7.83724	11.6118	17.876	18.4503	32.5336	15.1849	15.8974	10.4939	18.3654	7.25895
VC83_01797	0	0	0	0	0	0	0	0	0	0	0	0	0	0	0	0	0	0	0	0	0
VC83_01798	35.0127	30.0738	32.5492	30.6398	9.26395	27.5539	10.9972	19.8023	18.3916	19.1605	16.0149	17.3172	16.8783	24.6449	27.2879	9.57951	17.6676	15.5375	13.6098	14.2317	12.3519
VC83_01799	4.55645	6.7555	5.10809	7.66743	3.74688	4.61216	5.29387	8.29221	6.98259	8.86338	7.79965	6.39984	7.39219	2.98447	3.87612	3.02994	5.80258	5.63908	4.58558	4.01559	3.42458
VC83_01800	0	0	0	0	0	0	0	0	0	0	0	0	0	0	0	0	0	0	0	0	0
VC83_01801	0	0	0	0	0	0	0	0	0	0	0	0	0	0	0	0	0	0	0.0587895	0	0
VC83_01802	13.1298	23.1702	17.1953	12.7291	13.2469	16.0682	15.2966	12.9127	12.0013	14.7289	16.5902	14.2713	16.9735	14.7685	14.8533	16.1291	16.5128	17.5771	13.9919	14.8518	12.9373
VC83_01803	131.418	122.962	142.284	141.877	119.782	155.296	97.9804	110.522	97.1016	93.8476	94.1072	162.289	97.2723	124.517	135.199	69.1683	134.297	113.652	109.701	122.416	129.929
VC83_01804	22.6623	26.2516	27.0551	31.5683	17.4658	27.673	20.5613	28.0945	27.5563	28.8929	29.0249	28.303	27.919	27.9986	27.5669	19.2508	31.9575	28.5254	21.076	26.6328	20.6353
VC83_01805	14.2988	14.8443	18.0268	20.8458	9.85401	18.9842	10.4415	18.3996	19.7632	17.7268	16.6861	28.6453	15.8313	13.5685	18.5744	5.6008	20.0059	20.9666	16.755	14.8813	12.469
VC83_01806	28.8675	37.8664	34.0045	31.0291	32.6304	31.3329	38.9874	52.9299	45.605	50.9645	49.2912	38.5702	49.1438	33.0753	36.0944	21.5156	42.2058	51.2917	38.5365	35.8746	17.7083
VC83_01807	49.9411	72.1772	64.7718	66.2514	39.6816	51.4479	41.181	59.5306	45.3245	64.7375	70.3886	81.4183	69.7023	146.946	120.749	48.3872	51.8768	87.4658	27.7193	44.7325	59.74
VC83_01808	15.5579	24.9479	20.5512	20.0372	8.37886	19.7579	9.35932	23.2264	22.5999	24.0267	24.326	26.1127	25.603	55.5972	43.9707	4.03992	24.596	33.3846	11.4933	18.9559	19.4645
VC83_01809	14.8085	12.3851	11.1665	15.2151	13.1879	12.0511	11.9039	12.1289	10.0686	10.0365	10.3569	13.3815	9.86683	13.1993	15.6595	3.48902	14.1745	14.2477	9.67087	9.15318	5.23932
VC83_01810	0	0	0	0	0	0	0	0	0	0	0	0	0	0	0	0	0	0	0	0	0
VC83_01811	0	0	0	0	0	0	0	0	0	0	0	0	0	0	0	0	0	0	0	0	0
VC83_01812	62.5013	42.2219	61.6238	57.5357	34.017	72.9316	36.8816	29.1259	22.8181	28.6757	28.1938	16.4274	27.8238	46.4592	44.9009	35.0738	37.0095	31.9448	36.2731	32.9219	34.0995
VC83_01813	16.4572	19.4961	18.6505	16.7725	13.1879	18.2999	12.8691	15.3468	13.1859	15.7282	15.3755	10.8489	16.4341	16.7376	15.2564	10.9261	15.6756	14.6076	15.7262	14.586	18.8791
VC83_01814	0	0	0	0	0	0	0	0	0	0	0	0	0	0	0	0	0	0.0599903	0	0	0
VC83_01815	3.65715	2.66664	4.30624	5.42112	2.47825	5.5941	3.18802	2.80532	3.05488	3.0848	1.79008	4.7571	2.31601	2.15374	2.57374	1.1018	3.69518	2.51959	2.76311	2.5688	2.51722
VC83_01816	42.2071	56.3847	45.8243	44.0278	28.1754	38.4148	36.5599	42.4924	40.2434	48.7486	45.1037	38.0226	45.4318	41.6594	41.3659	25.1271	41.4841	46.1625	37.6547	32.3314	30.9676
VC83_01818	0	0	0	0	0	0	0	0	0	0	0	0	0	0	0	0	0	0	0	0	0
VC83_01819	0	0	0	0	0	0	0	0	0	0	0	0	0	0	0	0	0	0	0	0	0
VC83_01820	0.0599532	0.0888882	0.0593964	0	0	0	0.0584958	0	0.124689	0.043448	0.0319658	0.0684475	0.222083	0	0.0310089	0	0.0577371	0.209966	0.0587895	0	0.0292699
VC83_01821	0.419673	0.592588	0.653361	0.628969	0.590061	0.50585	0.760445	1.15513	0.716962	0.738615	0.543418	0.855594	1.11041	0.461515	0.806232	0.0306055	0.837188	0.389937	0.5585	0.708633	0.468319
VC83_01822	0.0899299	0.148147	0.0890946	0.209656	0.236024	0.0595117	0.116992	0	0.124689	0.21724	0.0639316	0.0342238	0.380714	0.246141	0.186054	0	0.317554	0.0899854	0.146974	0.0590528	0.0585399
VC83_01823	15.1981	21.985	17.8189	15.1252	15.017	16.6335	15.2674	27.6819	25.2184	26.3729	22.2801	35.2505	22.5573	15.1685	21.7683	20.3526	24.596	25.7058	18.7832	18.5426	22.5379
VC83_01824	21.3733	39.1997	33.7075	17.5213	165.423	36.1831	190.316	12.789	13.3417	28.5453	26.5955	20.8423	35.4698	41.0133	27.691	42.4192	20.9297	39.8335	22.2518	28.8768	8.54682
VC83_01825	1.61874	0.592588	1.12853	1.46759	2.53726	1.5473	1.43315	2.88783	2.0262	1.91171	2.62119	2.29299	2.15738	5.78432	2.32567	1.25482	2.71365	2.18964	1.73429	2.65738	4.03925
VC83_01826	7.3143	11.8518	8.55308	5.39116	13.3354	10.7121	11.4944	7.59088	8.51003	7.21236	10.0692	10.0618	12.976	13.7224	11.1012	11.1098	12.731	11.8481	15.5498	26.1309	16.7424
VC83_01827	6.29509	14.1628	10.0677	7.09837	12.2438	8.92676	12.8691	8.49848	8.07362	14.2075	14.7682	23.101	15.7996	18.1837	13.83	12.1504	18.8512	15.5075	11.8167	23.1487	16.2156
VC83_01828	219.369	267.613	238.209	242.453	238.443	229.061	274.082	210.11	190.806	230.274	222.865	170.024	220.973	223.65	258.49	188.101	267.958	230.393	277.134	236.004	173.454
VC83_01829	56.0563	60.4736	65.5736	56.0382	62.989	74.0326	60.0752	52.0223	50.0627	43.4045	45.743	48.7688	42.862	44.7054	46.6995	59.1603	47.5465	49.552	59.1128	46.1498	47.8564
VC83_01830	8.54334	7.73327	10.9586	8.53601	25.4021	14.5804	22.4331	3.67167	3.27309	4.08411	4.89076	2.66945	5.36172	28.9832	12.8687	57.6607	15.9932	12.6879	14.0507	24.2707	11.7372
VC83_01831	138.252	66.2217	106.32	134.21	38.944	124.677	67.3579	162.337	178.898	183.611	168.939	114.273	171.829	121.594	128.501	70.7292	119.862	127.719	124.193	143.114	124.017
VC83_01832	16.1574	12.0592	15.2946	23.4815	5.01552	14.997	9.59331	24.0515	20.4802	18.9868	20.3302	2.08765	17.6397	11.0764	11.9384	5.47838	13.1641	17.1272	16.6668	13.3459	14.6057
VC83_01833	125.182	128.799	114.16	199.563	36.2887	102.568	69.9024	184.45	177.464	176.616	180.926	72.3832	151.841	103.072	96.5308	43.827	112.212	140.317	117.785	92.9491	127.5
VC83_01834	1889.4	2985.13	1989.6	1578.08	2047.86	1731.64	1893.51	227.603	204.74	234.793	227.724	192.098	260.027	15.9684	20.3729	8.07984	20.6988	24.0561	21.0466	17.7454	13.991
VC83_01835	146.496	214.428	166.726	135.438	201.181	150.654	154.634	30.8998	22.7246	28.3715	26.9472	25.7705	28.5218	10.6764	9.89185	16.986	9.93079	12.298	10.1706	7.47018	14.2252
VC83_01836	783.949	2281.64	1270.43	607.225	1351.62	757.971	1228.79	196.703	217.707	342.413	458.261	350.314	529.731	43.8132	41.3349	24.8822	32.6215	72.5882	28.8363	64.2494	19.2011
VC83_01837	1806.09	3929.83	2501.12	1376.84	3900.86	1561.97	3570.87	188.947	197.352	268.204	254.512	388.713	329.635	63.4737	64.2505	91.847	52.5408	73.0981	54.9388	75.8828	65.8281
VC83_01838	136.454	280.442	178.367	99.8863	282.226	145.03	224.331	34.6127	30.6735	44.9252	39.4777	34.566	43.6234	21.5989	26.1405	42.6334	23.8743	31.4649	22.34	22.4401	8.83952
VC83_01839	0	0	0	0	0	0	0	0	0	0	0	0	0.0317261	0	0	0	0	0	0	0	0
VC83_01840	4.85621	7.64438	6.23662	6.61915	3.30434	3.36241	4.27019	6.18821	4.08357	6.25651	5.59401	5.44158	5.26654	7.63039	7.22508	2.99933	5.97579	6.47895	2.96887	5.28522	4.85881
VC83_01841	37.7406	41.9256	41.1023	31.0591	36.3772	40.7953	32.5236	19.3072	16.0226	21.5067	24.0063	21.3898	25.3809	56.7048	36.4355	78.1051	28.3778	32.0648	30.5705	33.6896	60.2961
VC83_01842	12.6801	18.4591	15.0273	11.7408	12.0962	15.354	13.22	4.82681	4.36412	7.90753	9.20614	5.33891	11.8973	30.5523	17.6131	16.68	13.1929	12.358	12.9337	21.8791	35.9435
VC83_01843	0	0	0.118793	0.149755	0.236024	0.0892676	0	0.247529	0.124689	0.173792	0.127863	0.0684475	0.0634523	0.0923031	0.0310089	0.0306055	0.0577371	0.269956	0.0293948	0.0590528	0.14635
VC83_01844	32.9443	27.9701	40.152	30.6997	76.8259	44.6933	63.8774	27.5169	23.9091	26.7205	27.6824	28.303	27.8238	69.2888	49.8314	136.806	49.7117	44.7227	36.1555	58.8756	27.0747
VC83_01845	2.6979	4.237	3.2668	4.16318	1.88819	3.39217	3.21727	4.99183	5.1746	4.171	4.53914	2.49833	4.47339	5.69202	5.11647	0.734531	5.94693	5.42912	5.29106	5.31475	1.84401
VC83_01846	11.8408	22.1035	16.1558	9.61424	16.9052	11.0394	21.5849	11.3451	11.0973	12.9475	13.5855	11.0885	15.3555	18.5221	17.6751	16.1291	16.6283	14.7876	9.87664	13.5821	9.33711
VC83_01847	0.17986	0.325923	0.148491	0.119804	0.0885091	0.0297559	0	0.288783	0.374067	0.695167	0.191795	0.102671	0.158631	0.584586	0.806232	0	0.40416	0.569907	0.146974	0.708633	0.556129
VC83_01848	0	0	0	0	0	0	0	0	0	0	0	0	0	0	0	0	0	0	0	0	0
VC83_01849	139.841	156.621	172.19	140.949	110.371	156.575	97.1615	84.366	75.3746	82.7249	86.3715	99.0778	79.7278	134.886	106.919	145.131	109.96	86.476	92.4171	93.4215	115.909
VC83_01850	63.7003	61.9847	63.5245	75.2367	31.5977	45.7943	30.8565	54.2913	57.0141	51.4858	43.6972	48.4608	36.263	50.059	46.3584	38.8995	38.7128	32.0948	31.8933	28.1682	47.3002
VC83_01851	381.992	156.562	271.531	309.363	150.701	355.106	159.167	140.266	145.138	136.644	145.189	195.11	153.586	402.534	293.469	233.948	281.988	160.414	247.445	348.441	508.36
VC83_01852	62.9809	58.0143	65.5143	75.2067	35.9347	44.5743	43.2576	93.3595	92.2699	96.5414	83.0471	52.7388	80.4892	52.182	60.6225	22.0053	67.0328	68.6588	58.525	53.7971	68.638
VC83_01853	127.581	132.414	126.9	127.711	85.6473	116.345	120.414	145.877	147.694	147.158	145.636	92.1646	131.441	117.471	118.764	181.582	133.286	125.44	147.385	127.79	100.103
VC83_01854	102.85	83.5845	96.9053	96.1724	62.93	106.496	99.6768	99.2177	81.6714	91.849	94.7785	67.0786	105.807	119.963	101.337	38.3792	91.1669	87.4058	100.295	118.46	74.3457
VC83_01855	93.7969	115.643	117.813	97.1009	97.9501	113.608	114.388	81.1481	67.862	92.0662	93.9155	112.151	99.1125	139.255	117.121	105.344	103.061	111.882	75.956	98.0276	69.9552
VC83_01856	61.1523	47.1404	56.3969	70.3247	60.3337	60.9698	63.9944	86.3875	77.4008	84.767	76.7498	63.7246	71.4473	39.3826	66.2971	80.7678	77.8297	62.5998	85.9209	58.5508	45.3977
VC83_01857	255.671	407.345	293.3	276.836	283.701	250.068	214.621	321.086	283.107	270.246	264.581	309.554	250.827	236.85	257.591	161.872	230.313	275.595	206.586	174.176	181.796
VC83_01858	62.9209	60.2958	67.4743	87.3369	21.6847	54.0069	28.5752	46.9479	58.5727	41.7969	36.0254	26.3181	33.6614	45.1054	42.4512	25.5556	40.4737	30.715	39.7417	35.3726	46.3051
VC83_01859	73.4127	107.792	94.4106	75.656	116.124	105.544	105.643	50.207	64.7136	52.572	65.9134	109.721	66.7518	109.902	89.7399	128.023	95.5838	112.332	89.654	117.308	84.678
VC83_01860	1.25902	1.24443	1.21763	1.67725	1.09161	1.63657	0.994428	1.23764	1.37158	0.825511	0.958973	1.77964	0.856606	0.769192	1.02329	0.765136	2.04967	1.52975	1.26397	1.44679	0.673209
VC83_01861	131.567	102.281	121.377	125.105	117.068	157.825	135.359	88.0377	85.9108	87.8083	87.842	84.2247	88.9601	103.902	98.8565	105.007	103.234	109.362	117.55	119.73	100.015
VC83_01862	28.208	37.5108	33.2323	32.6465	30.4176	33.7431	30.6518	34.3652	31.5775	31.0653	35.482	31.4516	33.8201	25.9372	25.3653	25.5556	28.4933	38.4538	32.0403	27.3119	29.9724
VC83_01863	42.5668	13.274	34.6281	32.946	56.7343	54.3937	58.2325	4.20799	5.20577	4.90962	6.00957	6.46829	4.69547	15.23	8.93057	10.7425	7.47696	9.32848	8.05416	10.3342	12.908
VC83_01864	96.4947	70.1328	90.6092	87.846	71.1318	91.291	73.8509	69.0192	60.3495	66.6057	61.3423	52.7046	69.7658	106.579	88.9026	110.271	82.8528	61.1001	75.5151	95.8427	101.976
VC83_01865	59.6535	54.2514	73.5031	59.8719	53.725	63.618	56.0389	33.4576	38.9342	38.4514	33.2764	37.3723	37.1196	67.935	50.9167	71.9228	43.1874	32.9047	38.948	53.8857	74.8433
VC83_01866	235.886	246.398	241.031	244.25	278.391	256.138	296.983	302.604	285.6	293.882	290.697	244.289	256.569	138.024	206.613	231.714	271.162	287.233	371.315	235.886	118.485
VC83_01867	171.167	308.709	197.374	195.939	158.254	184.129	227.549	235.565	199.066	216.501	255.726	190.421	256.252	205.867	170.394	167.289	167.669	217.375	182.688	158.409	176.176
VC83_01868	86.3327	59.1106	66.3161	91.2904	55.7312	85.3398	72.9735	78.0128	82.4195	85.2014	89.4083	56.435	89.0235	78.2422	74.9796	102.467	75.5779	95.4145	90.0067	85.8923	73.731
VC83_01869	0	0.681476	0.32668	0.449264	0.206521	0.0892676	0.175487	0.247529	0.0935168	0.260688	0.319658	0.410685	0.253809	0.430748	0.217063	0	0.259817	0.0899854	0.146974	0.177158	0.11708
VC83_01870	2.06839	2.16295	2.34616	2.96514	1.65217	2.17218	2.42757	2.92909	2.86785	3.47584	2.74906	2.90902	2.72845	2.39988	1.70549	2.2342	2.85799	3.26947	3.88011	2.95264	3.83436
VC83_01871	52.0094	49.6292	56.3969	61.3095	19.5605	56.2683	45.4805	80.2818	75.811	94.2386	92.0295	35.0793	86.1047	50.2129	39.8465	59.3134	56.9577	73.638	73.1929	55.5982	84.7658
VC83_01872	96.2549	65.2735	79.7991	118.096	34.548	95.4866	68.791	77.4764	91.5218	86.809	95.3219	53.5602	88.6111	83.2881	68.5608	81.6859	85.5376	93.2249	106.615	90.3803	98.2592
VC83_01873	81.8062	83.0215	82.8283	104.858	36.9968	81.8286	54.635	98.0213	102.12	94.7165	98.039	47.1603	84.9943	54.7357	65.5529	37.9814	99.0769	76.9075	94.7687	63.7475	66.1501
VC83_01874	31.5054	19.7332	28.8073	34.8329	21.4487	27.2266	20.7368	35.5203	44.6387	43.1438	29.8241	33.4366	25.4126	18.7683	27.629	30.0546	38.5395	21.9264	27.8956	20.1075	17.0644
VC83_01875	18.3757	27.6442	20.7887	20.4265	13.0108	17.2286	15.1212	26.403	31.1723	23.2012	25.8923	13.4499	20.0509	21.0759	22.5745	20.9035	24.7404	22.7363	16.2847	21.6428	12.9666
VC83_01876	50.8404	65.4217	55.4169	62.6274	41.8943	49.5435	36.7353	28.0945	33.0426	32.0646	31.1027	39.5284	29.0294	50.5205	43.3815	29.7179	48.2394	38.8137	31.8639	39.6835	38.5192
VC83_01877	33.9635	31.1701	37.3307	40.1941	35.8167	41.0333	36.9108	33.2101	36.004	33.1508	35.3861	29.6378	29.0294	21.0451	30.6058	63.0472	38.7994	32.6647	43.9746	35.5793	30.6164
VC83_01878	57.2853	56.6514	53.4568	63.9751	41.9828	59.2142	50.1309	82.3858	77.6501	82.8118	78.2842	57.8039	76.809	44.6747	51.8469	17.7206	60.191	73.998	59.9065	43.64	63.0767
VC83_01879	20.9537	25.3331	23.6992	20.4565	17.7018	22.1681	17.7242	17.4508	17.1448	16.293	15.4714	15.1953	14.0547	20.1528	20.9931	35.2269	20.0059	15.9874	19.7827	18.9559	9.22003
VC83_01880	27.0389	46.5774	37.0931	29.921	40.4192	37.9685	34.8927	41.5435	30.7047	36.0184	42.994	24.4358	40.7681	32.2138	33.7377	40.7665	30.1388	47.1823	30.9527	29.0835	26.2844
VC83_01881	49.4314	108.088	91.2923	68.0485	85.3523	78.0794	93.3593	50.042	47.6001	54.0927	58.5613	67.9342	56.3456	86.0264	72.5609	94.9381	68.8227	62.5398	46.7377	64.3971	54.7348
VC83_01882	116.159	123.673	126.01	134.929	112.643	146.845	121.876	192.041	186.13	176.703	196.653	134.431	194.608	113.779	133.028	66.5975	152.368	189.809	151.941	134.434	86.6098
VC83_01883	50.061	49.8959	48.8536	68.5576	44.7561	55.0186	37.525	58.5405	51.1225	44.9686	41.6514	52.9441	41.3392	35.629	49.1182	18.2408	50.6066	54.4712	46.5613	38.5319	30.8505
VC83_01884	3.44731	1.83702	3.77167	4.49264	5.69408	4.79069	4.06546	5.11559	4.45764	3.77997	4.7629	4.99667	3.77541	3.96903	4.80639	6.39654	6.26448	4.46927	6.52564	5.28522	3.8929
VC83_09598	71.6441	81.2141	76.3541	76.5545	90.6923	82.9593	87.9776	64.2337	62.0952	58.3506	61.694	61.8765	66.3711	90.7954	73.1501	69.658	60.2487	68.1489	58.7895	63.5703	41.4462
VC83_01885	34.9228	43.7922	41.6666	40.3738	33.2499	44.366	38.3147	43.6063	45.2621	42.6659	45.9988	41.445	37.2782	21.6605	33.5827	38.8995	39.6943	45.7726	52.0875	39.6244	28.6553
VC83_01886	203.481	291.938	263.156	278.723	253.844	260.334	260.335	300.665	273.287	303.571	290.089	297.507	260.44	150.208	188.813	125.084	234.24	282.254	256.94	205.74	249.76
VC83_01887	60.8525	65.3624	66.5537	63.3462	95.8848	81.4715	72.8272	69.2667	63.5291	56.6996	66.9683	61.7054	65.6731	58.274	58.5449	73.4837	68.1876	73.788	66.9612	63.4227	47.3002
VC83_01888	106.477	108.295	116.892	112.196	120.284	137.799	134.54	153.674	131.516	144.378	148.034	148.839	139.024	60.0278	103.88	178.613	153.812	131.109	197.121	115.478	72.2382
VC83_01889	307.98	298.22	309.01	265.874	556.575	369.211	377.268	209.615	234.104	197.123	215.833	135.047	226.366	164.853	172.534	289.497	213.57	210.176	293.301	259.832	136.427
VC83_01890	75.1214	95.0807	87.2533	83.7428	66.2638	87.8988	75.752	79.5804	79.2399	89.8504	78.5719	92.6095	79.6326	63.5045	72.778	26.5043	80.2835	77.0575	63.816	58.8756	111.255
VC83_01891	53.2685	135.525	74.988	64.8737	25.1956	53.3225	46.3579	60.2319	50.3121	69.256	77.7408	40.8632	81.6314	67.1043	55.1029	23.9641	36.2012	79.787	35.3913	41.396	66.1208
VC83_01892	0	0	0	0	0.0590061	0	0	0	0	0	0	0.0684475	0	0	0.0310089	0	0	0	0	0	0
VC83_01893	36.6914	46.7848	40.0926	38.3372	40.6552	43.5923	39.0752	30.8586	31.297	31.3694	35.45	41.9583	36.263	43.844	40.1876	28.0346	41.0511	42.0532	35.1561	40.8645	20.8109
VC83_01894	65.7687	47.8515	65.7518	63.6157	64.6411	84.953	64.2576	56.2715	61.5652	55.0051	58.4654	42.0268	56.6946	38.0904	53.2423	66.3526	65.6471	59.0304	84.3629	51.7893	33.1921
VC83_01895	183.187	190.073	193.038	189.829	155.569	205.911	167.707	189.772	211.971	192.214	191.123	111.193	177.508	157.5	170.611	117.127	186.837	200.697	197.386	192.985	124.749
VC83_01896	113.042	57.4218	93.7572	95.6033	109.722	131.015	100.203	64.2337	69.7012	61.1747	63.8996	48.5635	67.8939	83.0112	76.8091	101.151	68.6206	72.2583	86.3912	80.5185	66.7355
VC83_01897	37.8605	50.4292	43.1812	46.2143	57.1179	50.0494	62.9414	42.7812	37.5626	44.1866	43.889	41.7872	47.3671	48.0899	44.0017	36.5429	44.2844	56.1809	44.2979	44.0534	81.7802
VC83_01898	157.617	122.755	140.176	208.488	242.102	162.735	238.312	294.476	289.154	285.714	229.163	201.989	227.572	82.4574	158.022	269.297	189.464	251.989	209.673	144.975	63.4865
VC83_01899	18.1359	18.8147	20.0463	20.127	24.576	22.7335	21.9652	17.327	14.3392	15.1633	16.5583	14.1686	16.8466	13.4762	16.2177	43.521	16.1953	17.1572	19.6357	16.3576	10.2738
VC83_01900	24.2511	40.1478	31.2722	28.4234	35.4921	26.8993	43.0529	15.1818	11.5961	15.9888	19.627	22.4508	17.9887	29.5677	20.838	54.4777	21.0163	24.536	23.5452	21.9676	15.0155
VC83_01901	16.5171	12.9777	17.1359	15.6943	30.5061	21.811	24.8315	7.05456	7.7619	9.08062	9.36597	9.24041	9.67647	32.983	21.7373	45.1736	21.6514	19.1669	16.4905	31.6228	13.7276
VC83_01902	152.101	170.162	163.34	216.635	176.723	144.078	145.099	295.384	273.537	251.694	223.601	186.759	194.291	67.9043	150.052	44.7452	162.212	183.66	163.082	109.218	88.9514
VC83_01903	66.2184	42.4293	62.6335	72.9604	75.0852	72.6936	64.7548	61.3871	55.362	55.7437	53.7984	56.4007	43.6869	56.1818	70.2973	45.3573	72.1426	53.7213	71.1941	58.6689	45.9245
VC83_01904	15.438	21.9554	20.1651	15.0953	18.8229	15.3243	23.3983	28.1357	25.6548	32.9335	35.7377	13.9291	39.7846	57.6894	31.35	20.3832	32.6504	39.0537	44.5624	46.6517	352.469
VC83_01905	0.0599532	0	0.0593964	0.119804	0.147515	0.119023	0.0292479	0.371293	0.187034	0.391032	0.287692	0.444909	0.0951784	0.123071	0.0310089	0	0.433029	0	0.0881843	0.0295264	0.0585399
VC83_01906	1.28899	1.48147	1.27702	2.21637	0.914594	1.87462	0.935932	0.907605	1.21572	0.955855	0.735213	1.71119	0.697975	1.47685	1.36439	0.153027	1.70325	1.10982	1.35216	1.15153	0.878098
VC83_01907	0.209836	0.177776	0.178189	0.419313	0.0590061	0.267803	0.526462	0.123764	0.0623446	0.130344	0.127863	0.479133	0.380714	0.676889	0.86825	0.122422	0.635109	0.119981	0.176369	0.147632	0.23416
VC83_01908	1.61874	4.50367	1.42551	2.21637	1.44565	0.773652	1.08217	1.81521	2.08854	1.86826	2.81299	4.24375	2.9188	15.9069	14.1091	1.6833	9.61323	5.27914	4.90892	9.5075	1.11226
VC83_01909	61.512	74.2809	59.4558	56.3676	53.194	57.3693	65.252	66.5439	69.6389	71.776	80.3939	44.354	86.422	115.656	92.0655	45.1736	88.9729	82.9065	86.1266	108.185	42.6756
VC83_01910	20.1143	19.0517	18.5614	31.6581	20.5341	20.8589	17.8705	26.3205	29.7072	23.5053	20.4581	32.8548	19.7971	12.0609	22.9776	4.00931	26.9055	22.7363	23.8685	17.8044	8.72244
VC83_01911	97.0643	58.4884	87.283	114.412	119.753	126.165	108.129	129.705	121.385	129.909	114.118	113.11	114.627	48.7052	75.1657	107.854	91.0803	121	151.618	91.709	56.1983
VC83_01912	4.58642	3.79256	5.96934	6.02013	5.34005	4.70143	4.79665	12.2527	9.28934	10.9054	9.97332	11.6361	8.78814	2.55372	6.51188	0.367265	8.31415	9.41847	6.34927	5.40333	2.92699
VC83_01913	5.84544	11.7332	9.41433	6.88871	9.38196	6.72482	11.0849	6.27072	6.45266	8.34201	6.52102	4.79133	8.18534	11.261	8.27939	22.4644	7.90999	9.56845	7.70143	10.2457	5.82472
VC83_01914	0.749416	2.45924	0.593964	0.808675	0.442545	0.238047	0.55571	0.660076	1.24689	1.39033	1.24667	1.88231	0.697975	0.615354	0.837241	0.428476	1.09701	1.2298	0.676079	0.236211	1.05372
VC83_01915	63.2806	71.2883	63.6136	67.4794	108.66	68.2599	65.2813	74.7536	65.493	61.6092	61.9177	87.6813	59.201	56.2741	62.6691	90.4391	60.2198	64.1896	58.2604	53.5018	25.4063
VC83_01916	103.09	159.495	117.07	129.747	130.138	105.098	106.053	135.027	139.06	129.345	135.503	112.528	126.397	89.5955	101.244	83.5223	97.4026	120.19	90.7416	79.426	86.9025
VC83_01917	16.4572	45.0367	26.8769	20.157	17.2003	17.4072	21	33.9114	31.8581	35.5404	32.9887	29.6035	27.9825	22.3066	23.1017	35.2881	25.3466	26.8456	16.8138	17.2729	13.4056
VC83_01918	373.419	249.094	300.338	340.482	366.428	348.56	416.841	272.735	283.512	260.253	262.919	262.975	252.667	304.292	320.818	757.485	329.073	286.483	401.885	312.271	295.1
VC83_01919	3.32741	4.26663	4.57352	6.25974	8.46737	5.26679	5.03064	3.30038	3.74067	4.04066	3.13265	4.62021	3.74368	4.76899	3.87612	5.69261	4.09934	3.59942	5.90835	3.95654	3.95144
VC83_01920	1.7986	1.59999	2.43525	3.74386	6.72669	3.06485	4.65041	1.85646	1.09103	1.52068	1.59829	2.80635	1.23732	2.24604	1.42641	2.72389	2.36722	2.27963	3.02766	2.80501	2.40014
VC83_01921	0.419673	1.24443	0.623662	1.34779	0.826085	0.743897	0.935932	1.2789	1.34041	1.34689	1.1188	1.26628	0.761427	0.461515	0.558161	0.214238	1.38569	1.37978	1.17579	0.767686	1.11226
VC83_01922	9.83233	8.02956	10.5726	13.3881	7.46427	11.337	5.58635	8.04468	9.38286	7.3427	6.74478	5.81804	5.83761	5.87663	6.29481	14.3846	8.14094	6.53894	10.9348	8.62171	11.5616
VC83_01923	114.451	58.4588	90.6092	185.456	118.75	107.448	101.402	132.923	134.165	134.167	120.575	124.643	105.902	41.1364	80.1891	18.6081	104.851	89.4755	129.014	75.9419	86.1707
VC83_01924	0.0599532	0	0	0	0	0	0	0	0	0	0	0	0	0	0	0	0	0	0	0	0
VC83_01925	76.3205	46.133	75.0177	87.6364	161.588	85.6969	92.1308	110.48	90.8984	80.2918	77.0375	64.6487	91.3078	36.7982	47.2266	309.391	71.7673	61.79	168.638	124.513	47.271
VC83_01926	92.4779	91.7918	92.4505	106.685	67.2374	104.205	85.3453	70.4219	103.554	63.5209	77.9645	63.6904	72.8115	135.532	93.802	95.3666	103.523	69.8287	109.995	116.511	48.3832
VC83_01927	421.441	424.322	446.305	440.069	209.855	330.528	312.309	233.419	340.588	220.151	240.127	322.251	262.724	563.295	373.441	183.082	274.078	274.845	252.236	264.616	309.442
VC83_01928	250.814	480.678	317.296	299	204.84	260.513	293.62	316.218	339.31	353.102	374	346.002	313.454	254.449	236.939	256.841	285.972	384.867	318.992	258.799	330.106
VC83_01929	88.491	143.406	113.15	96.5318	96.8879	114.322	99.1503	83.3759	71.291	78.076	86.5314	127.928	86.3903	78.2422	77.9255	57.4464	81.265	100.544	79.6598	75.8828	80.9607
VC83_01930	156.118	132.117	145.165	146.43	115.681	181.124	132.61	98.3513	102.214	86.418	106.798	60.8841	106.6	136.455	114.516	115.872	111.317	115.181	119.842	127.377	106.923
VC83_01931	4.19673	8.88882	6.53361	6.22979	2.41925	4.37411	1.81337	5.11559	5.26811	4.69238	4.41128	6.16028	4.75892	11.1071	8.80654	1.43846	6.89959	6.08901	3.82132	5.04901	5.09297
VC83_01932	777.504	1036.05	871.019	777.136	373.479	703.577	486.392	887.555	890.467	847.583	847.061	746.728	803.877	801.775	888.778	467.437	743.279	737.22	673.346	569.8	558.997
VC83_01933	17.2366	24.5628	17.3438	19.2884	17.8493	18.7164	15.8816	24.3816	24.6261	26.5467	23.0473	23.854	24.0801	8.76879	15.3804	8.69195	16.5706	21.6865	16.6374	12.1944	12.0592
VC83_01934	87.9214	93.9252	94.6185	96.7115	85.0572	69.2716	67.5041	125.043	107.763	100.886	86.4674	108.01	75.5717	65.4121	77.5534	94.326	89.1173	63.1997	66.4321	57.6355	70.8333
VC83_01935	65.5289	44.1478	59.4855	55.9483	35.3446	62.5468	39.5431	41.296	37.7496	42.8397	39.6056	38.6386	37.3734	56.1818	44.9319	34.6454	47.4888	29.4252	33.363	41.9865	70.3942
VC83_01936	89.0905	72.4735	79.5021	91.2005	95.5013	79.0316	98.9748	202.891	198.1	185.87	183.196	106.607	159.424	43.3517	82.6698	66.1384	96.4788	125.53	105.439	73.7569	46.188
VC83_01937	76.5903	61.5699	70.4739	82.6945	61.1303	81.4418	84.9944	53.8375	43.9217	53.5279	52.7435	41.753	47.5892	49.6898	53.6455	85.2362	63.5686	54.5011	90.5652	64.5447	56.491
VC83_01938	24.5209	19.3184	24.1446	27.9442	11.5947	20.353	15.8231	22.6901	19.2645	21.3329	19.2434	16.359	17.8935	19.4144	18.2953	8.26347	18.7934	15.4175	17.4017	14.4384	17.9132
VC83_01939	10.1021	14.6369	14.2254	12.0702	8.7624	9.31358	16.8175	6.9308	6.01625	9.21097	10.4208	7.25544	10.1524	18.0299	11.0392	32.7478	7.50583	17.6371	7.76021	11.5153	16.0985
VC83_01940	23.7115	15.1702	23.0458	26.866	14.84	27.673	22.2284	44.8439	39.8693	41.8838	43.9849	22.1085	38.1983	19.076	26.1095	22.3114	39.0592	27.6255	40.7411	28.7587	19.0255
VC83_01941	46.5537	51.1403	55.1793	51.875	32.3353	44.2172	41.9122	73.3097	66.8645	75.556	61.4382	43.8406	56.0918	42.0287	44.6839	41.6846	52.6563	47.2723	42.7694	32.6857	25.377
VC83_01942	24.5209	32.2368	25.4217	28.3935	12.2143	21.2159	17.695	28.5483	28.4915	29.8053	26.7873	34.1211	26.3644	19.0144	23.2877	17.0166	27.1942	28.5554	21.3994	23.3554	20.3426
VC83_01943	97.5439	100.058	105.874	114.383	84.1131	116.732	94.9679	121.99	120.107	107.577	119.712	73.1362	109.614	75.4116	94.3602	80.6454	110.191	116.531	129.69	100.124	80.1997
VC83_01944	72.2137	82.8734	74.9286	79.1603	67.739	82.5428	73.7047	91.9156	86.0978	79.9442	79.8185	53.2864	69.6706	49.6898	64.2505	80.4311	73.0086	77.2375	80.3946	57.9603	40.6267
VC83_01945	16.1274	12.3851	15.3837	17.4015	12.8043	15.8599	13.688	12.1702	10.8168	13.0778	12.0831	8.76128	11.0724	9.78412	11.5973	11.324	12.6444	11.8181	12.287	11.3972	5.73691
VC83_01946	172.875	176.295	186.95	186.145	97.9796	159.045	98.5361	188.658	168.143	163.755	160.98	146.991	151.714	199.775	192.379	69.9335	147.518	157.234	124.046	116.039	107.538
VC83_01947	796.149	2466.71	1589.75	963.401	607.851	660.58	926.924	1115.45	1158.42	1129.26	1341.51	1164.84	1360.39	2393.36	1803.01	307.187	926.219	1838.46	247.739	881.186	240.101
VC83_01948	160.915	161.243	149.709	190.727	41.4813	119.559	72.096	106.974	104.365	125.912	123.356	31.657	126.905	137.408	83.6621	43.5822	72.1426	105.103	62.8166	82.9987	148.896
VC83_01949	348.238	194.339	238.15	370.792	82.874	251.705	118.893	68.3179	62.0328	84.3325	76.8777	76.5585	90.705	171.314	128.78	65.5875	102.541	61.46	58.6719	144.532	216.363
VC83_01950	13.4895	10.1629	9.74101	24.4699	11.2702	13.3306	13.571	14.3567	15.6797	16.2495	17.0058	21.9716	13.1663	18.5837	13.7059	9.5183	15.589	17.7871	11.17	21.4066	7.698
VC83_01951	208.787	198.458	188.702	177.25	123.529	210.136	194.908	99.3002	90.649	98.7572	110.889	79.1938	116.625	160.484	117.09	276.031	119.776	117.881	164.522	130.477	162.653
VC83_01952	0	0	0	0	0	0	0	0	0	0	0	0	0	0	0	0	0	0	0	0	0
VC83_01953	0	0	0	0	0.029503	0	0	0	0	0	0	0	0	0	0	0	0	0	0.0293948	0	0
VC83_01954	0	0	0	0	0	0	0	0	0	0	0	0	0	0	0	0	0	0	0	0	0
VC83_01955	178.241	209.183	207.412	198.455	353.889	262.536	292.128	224.838	225.126	225.582	225.327	391.896	246.48	113.44	180.038	301.28	241.803	301.991	310.32	211.763	97.586
VC83_01956	75.1514	54.4884	68.6326	69.6359	73.6101	85.2208	67.0654	77.6002	75.998	73.5139	75.0876	66.5994	76.2379	61.5969	72.6229	55.7631	77.0502	71.1184	70.1653	74.5246	43.4951
VC83_01957	120.806	122.843	131.89	136.007	148.666	137.651	142.086	137.956	116.335	128.693	115.333	107.497	124.081	112.025	111.725	67.3626	107.016	133.838	103.969	97.8209	95.3029
VC83_01958	152.911	120.621	173.319	170.061	232.1	225.787	221.874	196.991	232.982	191.692	211.038	106.915	183.314	78.5499	135.602	154.802	188.425	188.369	291.625	190.298	81.2826
VC83_01959	6.9246	6.78513	6.593	7.60753	5.48756	5.29654	5.41086	15.5118	13.1859	15.1633	12.3068	11.2596	12.627	3.9075	14.4192	0.795742	12.3846	19.1669	12.8455	7.26349	3.8929
VC83_01960	0	0.0888882	0	0	0	0	0	0	0	0	0	0	0	0	0	0	0	0	0	0	0.0292699
VC83_01961	0.17986	1.12592	0.593964	0.359411	0	0.148779	0	0.247529	0.0311723	0.0868959	0.159829	0.205343	0.158631	0.676889	0.496143	0.0918164	0.433029	0.269956	0.176369	0.0590528	0.23416
VC83_01962	7.25434	9.09622	8.07791	7.30802	6.07762	8.21262	7.66295	6.97205	6.95142	6.77788	8.37503	5.6127	9.7082	12.8609	13.0858	8.23287	13.395	10.3483	8.58327	10.098	9.45419
VC83_01963	1.16909	1.06666	1.6928	2.63568	2.00621	1.19023	1.08217	1.89772	1.4651	1.82481	1.2147	2.08765	2.0622	2.33834	2.04659	1.04059	1.09701	1.8297	1.08761	1.26963	1.84401
VC83_01964	508.523	258.516	310.346	581.916	457.651	409.232	445.328	316.96	337.596	307.698	320.201	303.051	318.467	299.893	267.235	821.634	282.623	342.604	384.366	295.057	169.18
VC83_01966	55.5467	58.0143	56.5751	71.4329	55.0232	64.9273	48.4345	71.1645	79.7387	63.9554	64.475	55.4767	65.6097	31.9369	48.2809	12.1504	47.8641	66.3192	53.616	40.6874	28.4504
VC83_01967	3.38736	5.51107	3.3856	5.09166	2.77328	2.20193	3.33426	2.39278	5.1746	4.82272	4.37931	7.87146	3.61678	3.32291	2.66677	0.734531	2.80025	4.9492	2.35158	3.39554	2.69284
VC83_01968	27.6384	56.3255	37.2119	27.8244	36.1117	34.2192	35.6824	25.0004	20.6984	30.8915	35.8017	46.4759	39.1501	44.3978	41.769	50.4378	34.8444	60.3802	22.2224	38.8567	25.7283
VC83_01969	180.07	213.243	196.84	238.679	148.813	201.983	142.203	177.849	149.565	175.747	172.487	241.722	183.441	262.448	251.203	155.751	208.806	217.885	150.295	181.469	195.435
VC83_01970	514.759	880.259	646.441	719.69	462.578	530.964	597.944	664.655	576.687	638.815	708.905	555.794	785.634	1034.84	826.419	317.011	592.47	946.976	467.465	565.932	646.31
VC83_01972	14.4487	26.222	16.1855	14.3465	12.2733	13.4794	13.1615	21.0812	18.0176	19.2474	19.3713	15.9483	17.6397	21.4758	21.1171	10.008	15.3292	20.4867	11.5227	15.1766	9.16149
VC83_01971	0	0	0	0	0	0	0	0	0	0	0	0	0	0	0	0	0	0	0	0	0
VC83_01973	18.1359	13.6888	16.6607	15.844	20.0031	16.9906	16.4373	12.2939	11.3779	11.1227	12.3708	11.2254	14.8478	29.9985	17.458	16.5882	16.8881	12.448	10.2	18.0111	36.5289
VC83_01974	0.149883	0.97777	0.623662	0.868576	0.472048	0.238047	0.40947	0.990114	0.592273	0.868959	0.671281	0.82137	0.317261	1.53838	1.27137	0.489687	1.12587	0.899854	0.470316	0.649581	0.643939
VC83_01975	0	0	0	0	0	0	0	0	0	0	0	0	0	0	0	0	0	0	0	0	0
VC83_01976	22.1527	35.2293	28.1539	21.385	20.7406	23.7749	21.9944	27.2694	19.9191	23.3316	21.8007	13.1077	24.2705	25.5064	25.4893	15.7924	18.3315	22.2264	16.755	14.7632	11.0055
VC83_01977	7.64404	14.7554	10.3647	9.64419	8.52638	8.80774	7.69219	7.8384	6.92025	7.38615	7.76768	8.72706	8.75641	10.8918	10.2329	6.12109	7.76564	9.59844	6.1435	8.29692	3.92217
VC83_01978	15.9476	32.8886	25.5702	22.0738	14.9875	19.252	16.3496	22.8139	17.3006	22.2888	20.9696	25.4967	21.3517	34.9829	30.3577	15.0273	25.8951	30.1751	15.3735	19.7827	11.0055
VC83_01979	28.2979	27.4368	32.0741	30.9093	37.5574	38.1173	30.1838	14.2329	23.4727	15.1633	17.8689	19.5418	15.2603	15.2915	19.5046	22.8317	21.9978	23.6662	23.0161	27.3414	16.7424
VC83_01980	18.6754	13.4517	19.2147	22.9424	21.5962	26.8695	24.1295	34.1589	31.4217	31.6301	29.9519	14.5793	27.3797	7.38424	17.303	6.1517	22.9216	25.1659	35.6852	16.8596	12.2934
VC83_01981	5.30586	4.68144	5.90994	7.48773	6.25464	7.14141	5.93732	9.98365	9.88161	11.9047	7.22427	9.92489	7.58255	2.39988	4.27923	4.31537	7.21714	6.98886	7.96598	4.78328	2.98553
VC83_01982	13.9092	14.8443	15.9776	15.6643	20.8881	18.8355	18.0167	22.6076	19.8879	19.7688	23.1113	16.8381	21.1296	12.1532	15.3494	14.0479	17.8985	20.1267	21.7815	14.8222	11.1518
VC83_01983	147.485	177.539	161.024	159.908	154.33	168.924	134.804	210.152	205.145	187.826	202.088	120.228	190.103	123.102	152.378	88.9088	150.434	184.68	143.241	130.182	113.421
VC83_01984	750.255	234.635	484.229	701.9	447.354	719.884	334.976	177.767	221.23	159.411	165.167	153.494	159.456	337.798	305.903	905.217	255.516	214.615	312.437	268.159	286.611
VC83_01985	169.308	169.302	192.771	169.522	245.878	227.067	238.867	169.598	182.981	176.355	193.297	237.547	184.646	137.408	156.781	305.228	226.705	200.427	243.653	204.972	116.114
VC83_01986	23.4717	27.259	26.0453	24.5597	42.5434	35.6475	33.6643	21.7825	24.6573	20.5509	21.8646	28.6453	20.0192	26.1833	23.6598	30.2994	35.7682	32.2448	30.7175	34.0735	11.5616
VC83_01987	43.4661	45.5404	46.4777	51.9948	51.3058	54.7805	47.3523	70.4219	57.0453	58.5678	54.214	25.3598	51.3012	30.0908	43.8156	22.5868	52.7429	55.7609	63.2575	40.5693	23.1525
VC83_01988	21.8829	19.9702	22.0361	24.5597	19.7965	17.0204	15.9693	27.4757	27.8368	26.286	20.8737	31.1436	22.4938	15.4146	20.5899	13.4052	21.536	18.417	20.1648	19.1036	9.60054
VC83_01989	2.45808	2.0148	1.42551	2.24632	3.45185	1.90438	1.78412	2.47529	4.30177	2.82412	1.50239	3.35393	1.4594	1.56915	2.0776	2.32601	1.90533	1.49976	2.14582	1.44679	0.819559
VC83_01990	116.429	113.866	105.785	142.447	35.6397	112.685	78.5598	93.112	111.908	106.925	121.598	49.8298	123.795	118.148	80.3131	87.0725	101.993	120.46	120.959	107.004	160.107
VC83_01991	119.457	120.029	120.129	148.317	95.7963	128.337	120.297	210.523	197.882	177.441	187.799	114.41	165.103	80.919	140.595	81.3493	190.013	176.731	190.537	123.568	74.814
VC83_01992	27.0389	31.7627	33.4105	27.5848	50.0371	36.4509	37.2326	30.7761	26.7146	29.1536	27.8102	42.985	28.7439	32.983	29.0554	37.002	32.2173	34.0445	27.6311	29.054	12.5275
[truncated: 7,621 more rows]

## Sheet: DEGs C vs BCS
(P < 0.05; |log2FC | >1
Genes	logFC	logCPM	10^(LogCPM)	PValue	FDR	rownames(results$table)
VC83_03933	-3.49279	-3.62227	0.000238635	0.0116994	0.0462095	VC83_03933
VC83_05250	-3.65993	-3.58063	0.000262648	0.00559263	0.0261297	VC83_05250
VC83_01640	-3.70385	-3.57562	0.00026569	0.00570298	0.0265679	VC83_01640
VC83_09663	3.78163	-3.42738	0.00037378	0.00760472	0.0333443	VC83_09663
VC83_05632	4.25397	-3.2505	0.000561691	0.000349713	0.00284382	VC83_05632
VC83_09578	2.17697	-3.21772	0.000605734	0.0111749	0.04457	VC83_09578
VC83_03140	4.41526	-3.18455	0.000653807	0.000638827	0.00463813	VC83_03140
VC83_04757	-3.12946	-3.14062	0.000723398	0.000301772	0.00251346	VC83_04757
VC83_05447	-5.01789	-3.07895	0.000833782	1.57e-05	0.000211827	VC83_05447
VC83_04676	-2.36786	-3.07546	0.000840514	0.00363503	0.0186402	VC83_04676
VC83_09556	-1.91203	-3.01535	0.000965272	0.00328519	0.0172981	VC83_09556
VC83_04343	2.26684	-2.97334	0.00106331	0.00259394	0.0143494	VC83_04343
VC83_01355	-1.67795	-2.90673	0.00123957	0.00663027	0.029861	VC83_01355
VC83_02888	-2.03882	-2.849	0.0014158	0.00224107	0.0128023	VC83_02888
VC83_01666	-1.93861	-2.7995	0.00158673	0.00173079	0.0104521	VC83_01666
VC83_01619	-2.50996	-2.75372	0.00176311	4.76e-05	0.000540891	VC83_01619
VC83_06921	-3.5402	-2.72028	0.00190423	3.2e-07	7.84e-06	VC83_06921
VC83_01575	-1.79421	-2.6808	0.00208543	0.0014024	0.00877751	VC83_01575
VC83_02857	-2.6288	-2.58467	0.00260215	0.0014971	0.00923805	VC83_02857
VC83_02186	-1.49478	-2.55248	0.00280236	0.00998727	0.0409395	VC83_02186
VC83_09674	-1.59108	-2.49033	0.00323348	0.00369668	0.0188858	VC83_09674
VC83_08208	-1.77266	-2.47027	0.00338636	0.00696516	0.0310927	VC83_08208
VC83_08385	-1.95791	-2.44808	0.00356388	0.000176013	0.00163441	VC83_08385
VC83_05822	-1.36117	-2.41941	0.00380706	0.00483819	0.023295	VC83_05822
VC83_01753	-1.41581	-2.34245	0.00454519	0.00518016	0.0246211	VC83_01753
VC83_01723	2.21077	-2.32187	0.0047657	0.0106021	0.0428	VC83_01723
VC83_08563	-3.91238	-2.27894	0.00526092	2.97e-11	2.32e-09	VC83_08563
VC83_05691	-1.30148	-2.25251	0.00559107	0.0100464	0.0410564	VC83_05691
VC83_00018	-1.18492	-2.25167	0.00560188	0.0099764	0.0409395	VC83_00018
VC83_09588	4.74084	-2.23595	0.00580826	3.57e-08	1.19e-06	VC83_09588
VC83_01322	-1.633	-2.17287	0.00671636	0.00239726	0.0134696	VC83_01322
VC83_01905	-1.87541	-2.10507	0.007851	5.32e-05	0.000592716	VC83_01905
VC83_02196	1.4377	-2.05422	0.00882642	0.00503219	0.0240485	VC83_02196
VC83_01429	-1.33633	-2.04178	0.00908285	0.00272865	0.014923	VC83_01429
VC83_02072	-1.32349	-2.01679	0.00962083	0.00269028	0.0147498	VC83_02072
VC83_01478	-1.66139	-1.89589	0.0127089	0.000994577	0.00664895	VC83_01478
VC83_00099	-1.25488	-1.8956	0.0127175	0.00229533	0.0130503	VC83_00099
VC83_01618	-1.17363	-1.83776	0.0145291	0.0073381	0.0324414	VC83_01618
VC83_02069	-1.86859	-1.70826	0.0195768	9.12e-07	1.97e-05	VC83_02069
VC83_04758	-1.8957	-1.70139	0.0198887	0.0103413	0.0419239	VC83_04758
VC83_00171	2.82971	-1.58138	0.0262194	1.48e-06	2.97e-05	VC83_00171
VC83_09591	-1.23961	-1.50619	0.0311754	0.00210174	0.0121727	VC83_09591
VC83_08690	-1.33236	-1.50174	0.0314963	0.00086682	0.00595406	VC83_08690
VC83_00329	-1.70732	-1.46081	0.0346094	4.83e-06	8.12e-05	VC83_00329
VC83_07958	-1.37565	-1.39493	0.0402784	0.000560254	0.00414988	VC83_07958
VC83_07979	-2.15528	-1.24158	0.0573356	2.83e-10	1.67e-08	VC83_07979
VC83_01024	-2.26643	-1.23669	0.0579839	3.1e-05	0.000376739	VC83_01024
VC83_09685	3.32318	-1.2178	0.0605627	1.14e-07	3.33e-06	VC83_09685
VC83_02187	-1.48907	-1.21581	0.0608396	0.000719971	0.00511908	VC83_02187
VC83_01025	-1.50247	-1.18266	0.0656656	2.45e-06	4.56e-05	VC83_01025
VC83_00603	-1.43399	-1.18066	0.0659697	0.000985552	0.00661158	VC83_00603
VC83_05987	-1.40929	-1.17384	0.0670126	0.00231723	0.0131659	VC83_05987
VC83_06020	-1.36717	-1.13621	0.0730783	3.27e-05	0.000395577	VC83_06020
VC83_08282	1.08046	-1.07959	0.0832553	0.000851261	0.005883	VC83_08282
VC83_08192	-1.26814	-1.0507	0.0889806	6.4e-05	0.000694303	VC83_08192
VC83_04335	-1.15713	-1.04769	0.089601	0.000940366	0.00636617	VC83_04335
VC83_02947	-2.78918	-0.961754	0.109206	4.9e-10	2.73e-08	VC83_02947
VC83_03967	-1.20508	-0.892079	0.12821	0.00015568	0.00147842	VC83_03967
VC83_09590	-1.45979	-0.818379	0.151922	2.13e-05	0.000276463	VC83_09590
VC83_04771	1.39459	-0.754251	0.176096	0.00873121	0.0369206	VC83_04771
VC83_07345	1.65679	-0.725474	0.18816	0.000287888	0.0024315	VC83_07345
VC83_08939	-1.02758	-0.723471	0.189029	0.004593	0.0222705	VC83_08939
VC83_01275	-1.30026	-0.689611	0.204357	0.000293891	0.00246489	VC83_01275
VC83_00396	1.26116	-0.62248	0.238517	0.000221301	0.00197546	VC83_00396
VC83_00842	-1.10882	-0.556432	0.277695	0.0125653	0.0488595	VC83_00842
VC83_03138	-1.05457	-0.551855	0.280637	0.00343988	0.0178488	VC83_03138
VC83_08048	-1.02905	-0.525688	0.298066	0.00515229	0.0245129	VC83_08048
VC83_07078	1.75404	-0.522474	0.30028	0.000571286	0.00422751	VC83_07078
VC83_04772	-1.02542	-0.51605	0.304754	0.000660098	0.00477096	VC83_04772
VC83_01610	-1.68751	-0.494199	0.32048	3.77e-07	9.08e-06	VC83_01610
VC83_02512	1.085	-0.483227	0.32868	0.000229666	0.00203324	VC83_02512
VC83_06354	-1.06854	-0.458705	0.347772	0.000360097	0.00290371	VC83_06354
VC83_06411	-1.02207	-0.433206	0.368803	0.00150204	0.00926256	VC83_06411
VC83_05094	-1.01067	-0.407273	0.391496	0.00320433	0.0169838	VC83_05094
VC83_03398	1.42189	-0.406025	0.392622	0.00543384	0.0256117	VC83_03398
VC83_03799	1.20796	-0.394587	0.4031	6.68e-05	0.000719949	VC83_03799
VC83_06505	-1.52434	-0.301769	0.49915	0.00016668	0.00156283	VC83_06505
VC83_00123	-1.07512	-0.245404	0.568324	0.00130511	0.00833675	VC83_00123
VC83_09027	-1.80866	-0.243706	0.57055	4.89e-07	1.14e-05	VC83_09027
VC83_03369	-2.6138	-0.0695325	0.852055	2.17e-07	5.68e-06	VC83_03369
VC83_03590	-1.58439	-0.0152366	0.965525	5.71e-06	9.24e-05	VC83_03590
VC83_09596	2.11145	-0.00936267	0.978672	1.95e-09	9.55e-08	VC83_09596
VC83_06747	-1.13265	0.00823234	1.01914	5.52e-06	9.01e-05	VC83_06747
VC83_02070	-1.22672	0.0187423	1.0441	0.000280013	0.00237542	VC83_02070
VC83_07207	2.20367	0.0359297	1.08625	0.000387841	0.00309373	VC83_07207
VC83_07079	-1.26351	0.108793	1.28467	1.22e-05	0.000174817	VC83_07079
VC83_06519	1.00006	0.111192	1.29179	0.0103736	0.0420364	VC83_06519
VC83_04391	1.17461	0.12619	1.33718	0.00173284	0.0104579	VC83_04391
VC83_08475	1.10013	0.171888	1.48555	0.00179173	0.0107526	VC83_08475
VC83_08473	1.41895	0.190653	1.55115	3.43e-06	6.01e-05	VC83_08473
VC83_01276	-1.06191	0.204737	1.60227	0.00313341	0.0166907	VC83_01276
VC83_08519	-1.51156	0.256933	1.8069	5.29e-05	0.000591037	VC83_08519
VC83_05770	-1.33046	0.261218	1.82481	0.00339006	0.0176665	VC83_05770
VC83_09273	1.34051	0.322425	2.101	0.00287047	0.0155396	VC83_09273
VC83_04610	-1.30479	0.378165	2.38872	2.56e-05	0.000319882	VC83_04610
VC83_08906	-1.65239	0.420754	2.63484	1.27e-09	6.56e-08	VC83_08906
VC83_08229	2.31821	0.429251	2.68689	1.05e-09	5.51e-08	VC83_08229
VC83_03092	-1.5875	0.430851	2.69681	3.61e-07	8.76e-06	VC83_03092
VC83_06773	1.41339	0.467316	2.93303	1.25e-05	0.000175835	VC83_06773
VC83_05473	-1.03679	0.493317	3.11399	0.000507277	0.00384252	VC83_05473
VC83_03501	-1.18565	0.528606	3.37758	0.00381898	0.0193565	VC83_03501
VC83_07415	-1.12698	0.531551	3.40056	0.000345101	0.00281107	VC83_07415
VC83_02108	-1.12389	0.591189	3.90112	0.00672889	0.0302203	VC83_02108
VC83_05402	1.12086	0.598337	3.96585	0.0074756	0.0328981	VC83_05402
VC83_03831	1.01536	0.620563	4.1741	8.07e-05	0.000846679	VC83_03831
VC83_02855	-1.6319	0.641348	4.37873	0.000709738	0.00506505	VC83_02855
VC83_03303	-1.05597	0.645482	4.42061	8.05e-05	0.000846364	VC83_03303
VC83_09636	2.27718	0.64713	4.43741	2.6e-09	1.21e-07	VC83_09636
VC83_04222	1.1214	0.657906	4.54889	0.00114431	0.00744304	VC83_04222
VC83_05064	-1.33393	0.69107	4.90987	2.92e-06	5.25e-05	VC83_05064
VC83_02688	-1.23198	0.700913	5.02242	0.000317942	0.00261673	VC83_02688
VC83_08024	-2.04868	0.75351	5.66905	2.87e-14	4.31e-12	VC83_08024
VC83_07378	1.37298	0.801448	6.33065	3.91e-09	1.69e-07	VC83_07378
VC83_03012	-1.00768	0.814678	6.52647	1.38e-05	0.000189721	VC83_03012
VC83_07575	-1.23722	0.814861	6.52921	2.33e-08	8.17e-07	VC83_07575
VC83_07926	-1.06348	0.835309	6.84398	0.000217899	0.00195175	VC83_07926
VC83_00812	2.67345	0.846814	7.02771	2.44e-09	1.16e-07	VC83_00812
VC83_09430	1.70968	1.02946	10.7018	6.15e-06	9.86e-05	VC83_09430
VC83_05562	2.5301	1.04849	11.1812	7.16e-11	5.06e-09	VC83_05562
VC83_09039	1.08011	1.07738	11.9503	0.000445815	0.00344707	VC83_09039
VC83_03399	1.81574	1.1145	13.0168	0.000878013	0.0060203	VC83_03399
VC83_07521	2.10461	1.17851	15.0838	1.3e-09	6.69e-08	VC83_07521
VC83_00430	1.83224	1.2227	16.6994	0.00592591	0.0273678	VC83_00430
VC83_02838	-1.29686	1.23282	17.0931	4.61e-05	0.000528393	VC83_02838
VC83_04774	-1.37493	1.25117	17.8308	6.08e-06	9.79e-05	VC83_04774
VC83_01676	-1.24791	1.29116	19.5507	2.9e-09	1.33e-07	VC83_01676
VC83_04327	1.35883	1.3059	20.2256	3.79e-07	9.1e-06	VC83_04327
VC83_07971	1.3786	1.34204	21.9809	5.31e-06	8.76e-05	VC83_07971
VC83_09320	-2.01312	1.37572	23.7532	4.96e-15	8.09e-13	VC83_09320
VC83_02726	-1.02459	1.38329	24.1706	0.000597248	0.00437588	VC83_02726
VC83_02019	-1.07111	1.40937	25.6669	0.000229743	0.00203324	VC83_02019
VC83_07900	-1.25382	1.43074	26.9611	1.78e-06	3.44e-05	VC83_07900
VC83_04742	1.10047	1.43217	27.0505	3.96e-06	6.8e-05	VC83_04742
VC83_07773	1.45721	1.45188	28.3058	0.000187975	0.00172714	VC83_07773
VC83_01920	1.05407	1.45786	28.6988	0.00326137	0.0172198	VC83_01920
VC83_08412	1.41751	1.49115	30.9852	0.000490218	0.00372798	VC83_08412
VC83_03972	1.20048	1.49406	31.193	0.000476574	0.00364439	VC83_03972
VC83_00690	1.28915	1.50566	32.0378	0.000236815	0.00208242	VC83_00690
VC83_01261	1.58979	1.63187	42.8421	0.000153853	0.00146686	VC83_01261
VC83_00035	1.20164	1.70846	51.1042	2.47e-05	0.000311581	VC83_00035
VC83_06473	4.40399	1.72279	52.8184	1.18e-23	4.73e-21	VC83_06473
VC83_01113	1.47636	1.74344	55.3909	0.00102397	0.00681229	VC83_01113
VC83_08356	-1.76164	1.77766	59.9327	4.63e-15	7.67e-13	VC83_08356
VC83_05193	1.29412	1.81504	65.3189	0.00871753	0.0368951	VC83_05193
VC83_07073	1.01323	1.8321	67.9357	0.00398016	0.0200048	VC83_07073
VC83_02485	1.60355	1.83515	68.4147	3.82e-08	1.26e-06	VC83_02485
VC83_05656	1.63053	1.87312	74.6653	1.05e-07	3.08e-06	VC83_05656
VC83_09580	1.56723	1.88719	77.1236	1.05e-08	4.02e-07	VC83_09580
VC83_03991	-1.51253	1.91112	81.4934	0.000918716	0.00624597	VC83_03991
VC83_02206	2.3959	1.9223	83.6187	1.11e-08	4.2e-07	VC83_02206
VC83_04231	-1.08755	1.93052	85.2158	6.68e-06	0.000105222	VC83_04231
VC83_01693	1.52748	1.97776	95.009	5.95e-07	1.34e-05	VC83_01693
VC83_08411	1.51215	1.98392	96.3656	0.000465279	0.00356936	VC83_08411
VC83_02789	1.3668	2.01337	103.127	4.27e-07	1.01e-05	VC83_02789
VC83_00198	1.15959	2.03521	108.445	0.0015228	0.0093846	VC83_00198
VC83_07925	-1.19798	2.0388	109.345	4.42e-11	3.27e-09	VC83_07925
VC83_01692	1.31606	2.07118	117.811	6.46e-11	4.63e-09	VC83_01692
VC83_04550	1.50323	2.08362	121.233	0.000257103	0.00221624	VC83_04550
VC83_05191	1.3099	2.08637	122.004	0.00333517	0.0174847	VC83_05191
VC83_06529	-1.72281	2.08665	122.081	7.22e-08	2.22e-06	VC83_06529
VC83_03028	1.2651	2.09019	123.08	7.74e-07	1.7e-05	VC83_03028
VC83_04812	1.14813	2.1044	127.175	6.14e-09	2.52e-07	VC83_04812
VC83_01021	-1.18879	2.14072	138.269	9.9e-06	0.000147019	VC83_01021
VC83_02793	3.28046	2.15229	142.001	9.97e-16	1.81e-13	VC83_02793
VC83_08425	1.04149	2.15307	142.255	1.28e-05	0.000178727	VC83_08425
VC83_05192	1.47112	2.17393	149.256	0.00273549	0.0149434	VC83_05192
VC83_01156	-1.01905	2.17682	150.253	1.02e-05	0.000150075	VC83_01156
VC83_08403	1.17897	2.17781	150.596	0.00139654	0.00875228	VC83_08403
VC83_06024	1.10086	2.18429	152.859	1.01e-06	2.16e-05	VC83_06024
VC83_07866	1.50874	2.20648	160.87	4.42e-13	5.25e-11	VC83_07866
VC83_06743	-1.12774	2.21011	162.223	0.00174252	0.0105098	VC83_06743
VC83_05957	-2.00156	2.23287	170.951	1.36e-13	1.74e-11	VC83_05957
VC83_02635	1.98257	2.30436	201.538	1.27e-06	2.63e-05	VC83_02635
VC83_02154	-1.29713	2.3242	210.958	5.12e-09	2.13e-07	VC83_02154
VC83_04995	1.30867	2.33609	216.817	0.00136296	0.00858435	VC83_04995
VC83_07755	-1.11266	2.40961	256.809	3.11e-10	1.81e-08	VC83_07755
VC83_08907	-1.57867	2.41989	262.962	3.71e-11	2.85e-09	VC83_08907
VC83_06035	-1.16609	2.42528	266.247	1.33e-05	0.000184852	VC83_06035
VC83_03656	1.20124	2.46163	289.488	0.000169723	0.00158337	VC83_03656
VC83_08238	1.93266	2.49626	313.517	7.44e-13	8.52e-11	VC83_08238
VC83_04507	1.18117	2.50207	317.735	4e-08	1.31e-06	VC83_04507
VC83_00275	2.81724	2.53411	342.063	0.000367525	0.00295371	VC83_00275
VC83_04704	1.63392	2.54339	349.451	1.89e-09	9.28e-08	VC83_04704
VC83_03846	2.09954	2.54863	353.698	8.03e-11	5.6e-09	VC83_03846
VC83_01077	1.29152	2.54949	354.4	2.62e-05	0.000325064	VC83_01077
VC83_05435	1.72546	2.57403	375	0.00057597	0.00425563	VC83_05435
VC83_05503	-1.02873	2.57761	378.102	5.67e-07	1.29e-05	VC83_05503
VC83_08774	-2.31575	2.59114	390.064	1.75e-21	5.6e-19	VC83_08774
VC83_01590	1.05606	2.63175	428.299	1.23e-05	0.000175154	VC83_01590
VC83_08833	1.58593	2.64592	442.504	6.48e-12	5.77e-10	VC83_08833
VC83_03063	-1.7069	2.67019	467.94	7.58e-06	0.00011689	VC83_03063
VC83_01660	-1.13286	2.73637	544.968	5.96e-11	4.34e-09	VC83_01660
VC83_06984	1.05814	2.7621	578.231	6.22e-06	9.93e-05	VC83_06984
VC83_03595	-1.36113	2.77918	601.426	2.01e-07	5.35e-06	VC83_03595
VC83_05130	-1.04494	2.78431	608.566	0.00291592	0.0157237	VC83_05130
VC83_02181	2.51878	2.7954	624.304	2.53e-07	6.44e-06	VC83_02181
VC83_02557	-1.05237	2.82763	672.409	2.86e-07	7.12e-06	VC83_02557
VC83_08299	-1.53052	2.84153	694.279	1.31e-10	8.46e-09	VC83_08299
VC83_00322	-1.54895	2.90434	802.311	5.66e-10	3.09e-08	VC83_00322
VC83_01912	-1.0537	2.92475	840.902	1.03e-08	3.93e-07	VC83_01912
VC83_05205	1.47758	2.92478	840.972	1.97e-07	5.27e-06	VC83_05205
VC83_03262	-1.37505	2.96996	933.17	1.87e-11	1.58e-09	VC83_03262
VC83_01571	4.52361	2.97986	954.682	1.22e-05	0.000174817	VC83_01571
VC83_08688	-1.21611	3.02512	1059.54	0.00386663	0.0195231	VC83_08688
VC83_01231	1.41141	3.03032	1072.32	4.93e-05	0.00055626	VC83_01231
VC83_06668	1.98446	3.04714	1114.65	1.27e-10	8.27e-09	VC83_06668
VC83_08382	-1.04334	3.12899	1345.82	6.43e-10	3.45e-08	VC83_08382
VC83_08541	1.17259	3.16459	1460.78	2.9e-05	0.000357292	VC83_08541
VC83_08458	1.48363	3.16489	1461.81	2.03e-06	3.86e-05	VC83_08458
VC83_06744	-1.23458	3.18526	1532.02	3.64e-05	0.000435046	VC83_06744
VC83_07876	1.18333	3.19897	1581.13	3.56e-06	6.2e-05	VC83_07876
VC83_08508	2.18141	3.2324	1707.64	1.31e-08	4.87e-07	VC83_08508
VC83_04531	1.20962	3.2459	1761.55	2.99e-06	5.34e-05	VC83_04531
VC83_01959	-1.08081	3.25845	1813.21	9.39e-11	6.45e-09	VC83_01959
VC83_04573	1.0475	3.2763	1889.31	1.47e-06	2.97e-05	VC83_04573
VC83_01830	1.85952	3.27686	1891.72	6.3e-09	2.55e-07	VC83_01830
VC83_05168	-1.0044	3.28562	1930.27	0.000295381	0.00247474	VC83_05168
VC83_02716	1.24476	3.32934	2134.7	0.000308855	0.00255916	VC83_02716
VC83_02956	1.03889	3.33409	2158.21	0.000121056	0.00119934	VC83_02956
VC83_04221	1.44287	3.33456	2160.53	3.64e-06	6.32e-05	VC83_04221
VC83_08659	1.54331	3.34152	2195.43	1.38e-10	8.87e-09	VC83_08659
VC83_02849	1.68928	3.34729	2224.77	1.76e-07	4.76e-06	VC83_02849
VC83_02554	1.26181	3.38183	2408.98	2.7e-09	1.25e-07	VC83_02554
VC83_00032	1.71131	3.39804	2500.56	6.92e-11	4.93e-09	VC83_00032
VC83_08383	-1.16119	3.46262	2901.51	7.23e-13	8.38e-11	VC83_08383
VC83_05915	1.10573	3.47356	2975.48	2.47e-07	6.31e-06	VC83_05915
VC83_04070	1.22039	3.50143	3172.71	3.49e-05	0.000418799	VC83_04070
VC83_01609	1.0359	3.53104	3396.54	3.23e-06	5.7e-05	VC83_01609
VC83_09025	-2.06227	3.60842	4059.03	9.93e-12	8.6e-10	VC83_09025
VC83_08980	-1.83077	3.62475	4214.55	1.76e-12	1.77e-10	VC83_08980
VC83_00937	-1.47119	3.63515	4316.68	1.97e-09	9.56e-08	VC83_00937
VC83_03294	-2.16042	3.66843	4660.46	8.68e-09	3.37e-07	VC83_03294
VC83_04706	1.48708	3.69849	4994.51	7.51e-09	2.95e-07	VC83_04706
VC83_00590	-1.088	3.70851	5111.1	4.06e-09	1.75e-07	VC83_00590
VC83_08973	-1.89056	3.72633	5325.07	1.44e-06	2.93e-05	VC83_08973
VC83_08826	1.52191	3.73918	5485.01	4.89e-07	1.14e-05	VC83_08826
VC83_00820	1.74416	3.7772	5986.92	1.6e-19	4.4e-17	VC83_00820
VC83_06378	1.87718	3.80146	6330.88	8.6e-17	1.88e-14	VC83_06378
VC83_00187	1.5617	3.85018	7082.45	1.44e-05	0.000197101	VC83_00187
VC83_03174	1.30398	3.85755	7203.63	0.00176875	0.0106346	VC83_03174
VC83_06113	1.38085	3.85761	7204.65	1.42e-07	4.05e-06	VC83_06113
VC83_05867	1.04551	3.86407	7312.55	1.35e-06	2.76e-05	VC83_05867
VC83_01589	1.29335	3.88411	7657.94	4.5e-10	2.51e-08	VC83_01589
VC83_06558	1.45687	3.88721	7712.73	2.15e-08	7.61e-07	VC83_06558
VC83_00660	1.25389	3.89656	7880.63	0.000166577	0.00156283	VC83_00660
VC83_03495	-1.45317	3.90647	8062.45	3e-14	4.43e-12	VC83_03495
VC83_01901	1.22149	3.91021	8132.22	9.71e-08	2.89e-06	VC83_01901
VC83_03315	1.65706	3.91474	8217.55	4.11e-10	2.34e-08	VC83_03315
VC83_02530	-1.06145	3.9233	8381.14	2.69e-06	4.89e-05	VC83_02530
VC83_02027	1.89225	3.92786	8469.49	1.62e-09	8.05e-08	VC83_02027
VC83_08413	2.11239	3.93158	8542.49	2.58e-08	9.02e-07	VC83_08413
VC83_02578	1.87678	3.93525	8614.8	8.37e-11	5.79e-09	VC83_02578
VC83_05956	-1.61584	3.93899	8689.33	1.42e-14	2.21e-12	VC83_05956
VC83_03397	1.55712	3.95088	8930.6	5.42e-05	0.0006016	VC83_03397
VC83_02847	2.56182	3.96393	9203.02	4.36e-14	6.01e-12	VC83_02847
VC83_02946	-1.39962	3.97008	9334.15	2.64e-07	6.69e-06	VC83_02946
VC83_07799	1.07829	3.97172	9369.59	5.08e-06	8.44e-05	VC83_07799
VC83_02026	1.40791	3.97813	9508.96	2.28e-18	5.62e-16	VC83_02026
VC83_03107	-1.2638	3.97933	9535.29	1.08e-08	4.09e-07	VC83_03107
VC83_07908	1.5394	3.98514	9663.53	1.03e-07	3.02e-06	VC83_07908
VC83_02366	1.02192	4.00499	10115.5	6.74e-07	1.51e-05	VC83_02366
VC83_01419	1.13306	4.03317	10793.6	6.05e-08	1.9e-06	VC83_01419
VC83_05264	1.06725	4.03501	10839.6	2.66e-06	4.86e-05	VC83_05264
VC83_03416	1.52053	4.03672	10882.4	3.89e-09	1.69e-07	VC83_03416
VC83_08158	1.54424	4.10871	12844.4	2.2e-08	7.77e-07	VC83_08158
VC83_08648	1.19539	4.11169	12932.6	2.68e-06	4.88e-05	VC83_08648
VC83_02634	1.12141	4.11546	13045.6	1.34e-09	6.85e-08	VC83_02634
VC83_08440	1.40008	4.1282	13433.7	2.45e-10	1.48e-08	VC83_08440
VC83_00159	1.29077	4.17036	14803.3	7.47e-08	2.29e-06	VC83_00159
VC83_01020	1.37255	4.20019	15856	5.82e-10	3.16e-08	VC83_01020
VC83_02779	1.48399	4.20963	16204.1	2.57e-09	1.21e-07	VC83_02779
VC83_00836	2.31757	4.2251	16791.9	1.13e-24	5.19e-22	VC83_00836
VC83_08432	1.08902	4.23012	16987.1	4.63e-09	1.95e-07	VC83_08432
VC83_06946	1.10779	4.2519	17860.6	2.32e-11	1.89e-09	VC83_06946
VC83_08691	1.13597	4.27723	18933.4	7.53e-08	2.3e-06	VC83_08691
VC83_08495	1.20379	4.28012	19059.8	1.5e-07	4.21e-06	VC83_08495
VC83_01262	1.82424	4.28897	19452.3	3.41e-12	3.16e-10	VC83_01262
VC83_03033	1.76928	4.30052	19976.6	2.94e-09	1.34e-07	VC83_03033
VC83_00959	1.4679	4.31425	20618.3	1.11e-06	2.36e-05	VC83_00959
VC83_05144	-2.21552	4.38953	24520.7	6.25e-13	7.34e-11	VC83_05144
VC83_01051	1.22524	4.39123	24616.8	2.54e-05	0.000318663	VC83_01051
VC83_05418	1.66719	4.403	25293.2	0.000715537	0.00509132	VC83_05418
VC83_05732	-1.08473	4.40415	25360.1	5.07e-10	2.79e-08	VC83_05732
VC83_08378	3.14955	4.40631	25486.2	1.34e-15	2.38e-13	VC83_08378
VC83_09612	1.21646	4.40943	25670.4	2.07e-06	3.94e-05	VC83_09612
VC83_02967	1.03351	4.44757	28026.8	2.16e-07	5.66e-06	VC83_02967
VC83_05862	1.2206	4.46771	29356.9	0.000146479	0.00140772	VC83_05862
VC83_02287	2.23073	4.47225	29665.5	2.96e-15	5.08e-13	VC83_02287
VC83_02490	4.13947	4.48031	30221.2	1.27e-10	8.27e-09	VC83_02490
VC83_07004	1.2204	4.51647	32844.9	1.37e-05	0.000189334	VC83_07004
VC83_08958	1.84447	4.52677	33633.6	7.87e-05	0.000828729	VC83_08958
VC83_09245	1.46802	4.52863	33777.7	7.65e-07	1.69e-05	VC83_09245
VC83_03263	-1.27126	4.54458	35041.2	8.54e-15	1.37e-12	VC83_03263
VC83_06157	3.09749	4.55188	35635.6	5.97e-09	2.46e-07	VC83_06157
VC83_00445	2.22826	4.56564	36782.7	2.56e-11	2.03e-09	VC83_00445
VC83_02251	1.19424	4.5957	39418.1	2.74e-07	6.87e-06	VC83_02251
VC83_06056	-1.11921	4.62682	42346.7	2.38e-11	1.92e-09	VC83_06056
VC83_05126	2.02849	4.62934	42593.3	1.4e-18	3.64e-16	VC83_05126
VC83_01863	3.02052	4.67552	47372	3.16e-24	1.32e-21	VC83_01863
VC83_05173	1.24557	4.6924	49248.9	2.81e-16	5.74e-14	VC83_05173
VC83_08477	-1.59786	4.7144	51808.3	1.58e-20	4.75e-18	VC83_08477
VC83_01435	1.4688	4.71883	52339.3	2.55e-10	1.53e-08	VC83_01435
VC83_02056	1.13583	4.78809	61389.4	1.39e-12	1.44e-10	VC83_02056
VC83_08558	1.10354	4.80276	63498.6	2.65e-08	9.2e-07	VC83_08558
VC83_04224	1.11397	4.82845	67367.7	4.14e-06	7.07e-05	VC83_04224
VC83_08415	1.09177	4.88219	76241.5	0.00265245	0.0145892	VC83_08415
VC83_08031	-1.05235	4.90875	81048.8	6.64e-06	0.000104901	VC83_08031
VC83_02483	1.09999	4.92342	83833.9	3.49e-14	5.02e-12	VC83_02483
VC83_07706	-1.00905	4.93377	85855.3	2.97e-06	5.32e-05	VC83_07706
VC83_06861	1.19428	4.93962	87020	8.15e-08	2.47e-06	VC83_06861
VC83_06162	-1.4603	4.94817	88751.2	9.93e-09	3.84e-07	VC83_06162
VC83_01461	1.3854	4.95434	90020	5.32e-16	1e-13	VC83_01461
VC83_07304	2.29066	4.96421	92089.1	3.48e-17	7.79e-15	VC83_07304
VC83_02962	1.66582	4.99054	97845.6	7.95e-16	1.47e-13	VC83_02962
VC83_00993	2.76278	4.99254	98296	3.12e-16	6.25e-14	VC83_00993
VC83_09074	1.46192	4.99608	99101.4	0.00038742	0.00309293	VC83_09074
VC83_01249	1.2692	5.01358	103176	2.85e-12	2.71e-10	VC83_01249
VC83_03259	-1.31102	5.03239	107742	1.39e-21	4.61e-19	VC83_03259
VC83_00382	1.17347	5.03413	108176	2.4e-10	1.46e-08	VC83_00382
VC83_00355	1.95924	5.04003	109656	7.35e-11	5.16e-09	VC83_00355
VC83_03924	1.09973	5.05588	113731	9.67e-12	8.46e-10	VC83_03924
VC83_04906	1.16516	5.12974	134817	1.49e-06	2.99e-05	VC83_04906
VC83_03599	1.09783	5.13304	135844	1.24e-05	0.000175747	VC83_03599
VC83_01283	-1.1961	5.15943	144354	1.59e-07	4.4e-06	VC83_01283
VC83_07180	1.38417	5.17569	149862	2.62e-08	9.14e-07	VC83_07180
VC83_05125	1.00876	5.1856	153319	5.01e-06	8.35e-05	VC83_05125
VC83_00235	1.22767	5.1861	153498	6.11e-09	2.51e-07	VC83_00235
VC83_02933	1.66095	5.19146	155403	1.07e-26	6.45e-24	VC83_02933
VC83_06076	1.17329	5.20449	160135	2.79e-12	2.68e-10	VC83_06076
VC83_05707	1.90233	5.20978	162099	8.11e-13	9.18e-11	VC83_05707
VC83_05403	1.01452	5.22632	168391	1.44e-09	7.28e-08	VC83_05403
VC83_02488	2.15851	5.23963	173634	1.52e-08	5.57e-07	VC83_02488
VC83_07978	5.18489	5.24795	176991	3.13e-12	2.92e-10	VC83_07978
VC83_03992	1.05525	5.25209	178686	2.97e-08	1.01e-06	VC83_03992
VC83_01457	1.43877	5.25467	179752	3.73e-18	8.75e-16	VC83_01457
VC83_09024	1.10049	5.28001	190548	4.2e-10	2.37e-08	VC83_09024
VC83_00314	1.00279	5.28127	191102	2.59e-05	0.000322089	VC83_00314
VC83_09246	1.2181	5.31156	204909	6.11e-12	5.49e-10	VC83_09246
VC83_01812	1.04165	5.31854	208230	2.72e-08	9.4e-07	VC83_01812
VC83_04506	-1.2785	5.32045	209145	0.00126676	0.00812418	VC83_04506
VC83_07452	1.04273	5.33583	216687	0.000433718	0.00338063	VC83_07452
VC83_06450	1.58471	5.35323	225543	3.35e-09	1.49e-07	VC83_06450
VC83_06531	2.79631	5.36289	230614	3.04e-13	3.75e-11	VC83_06531
VC83_01306	1.51482	5.3732	236157	2.5e-09	1.18e-07	VC83_01306
VC83_04384	1.05596	5.40084	251678	3.79e-07	9.1e-06	VC83_04384
VC83_09288	1.18779	5.42603	266707	0.00338483	0.0176488	VC83_09288
VC83_07565	1.0543	5.4349	272205	1.08e-07	3.14e-06	VC83_07565
VC83_05369	1.09025	5.44071	275873	6.14e-06	9.86e-05	VC83_05369
VC83_07125	1.06698	5.45484	284997	4.09e-10	2.34e-08	VC83_07125
VC83_03059	1.07056	5.46368	290859	2.34e-09	1.12e-07	VC83_03059
VC83_03429	1.47054	5.46908	294499	5.52e-09	2.29e-07	VC83_03429
VC83_05472	-1.22294	5.50748	321723	4.37e-14	6.01e-12	VC83_05472
VC83_09671	1.58015	5.52668	336263	8.21e-09	3.21e-07	VC83_09671
VC83_08023	-2.90042	5.53078	339453	6.69e-30	4.95e-27	VC83_08023
VC83_08300	3.89409	5.53972	346510	1.21e-10	7.98e-09	VC83_08300
VC83_05390	3.89902	5.54442	350287	3.01e-08	1.02e-06	VC83_05390
VC83_05695	-1.04191	5.54984	354680	2.29e-13	2.87e-11	VC83_05695
VC83_00717	1.62608	5.55534	359201	5.32e-06	8.76e-05	VC83_00717
VC83_06239	1.00925	5.57105	372435	0.00436243	0.0214225	VC83_06239
VC83_01792	3.53818	5.57468	375565	3.65e-08	1.21e-06	VC83_01792
VC83_01360	1.48228	5.58958	388669	3.15e-06	5.59e-05	VC83_01360
VC83_07696	1.74618	5.6056	403270	1.85e-18	4.69e-16	VC83_07696
VC83_02651	1.4235	5.64853	445175	6.09e-10	3.29e-08	VC83_02651
VC83_00072	1.07272	5.6496	446272	5.92e-07	1.34e-05	VC83_00072
VC83_08684	1.03855	5.66187	459061	3.72e-09	1.63e-07	VC83_08684
VC83_02952	1.34846	5.67287	470838	4.65e-16	9.13e-14	VC83_02952
VC83_05861	1.70348	5.67391	471966	3.72e-09	1.63e-07	VC83_05861
VC83_03469	1.37321	5.67573	473951	9.76e-08	2.9e-06	VC83_03469
VC83_01824	1.72613	5.68638	485718	0.000541038	0.00402847	VC83_01824
VC83_01770	1.17015	5.69698	497709	1.85e-05	0.000244633	VC83_01770
VC83_06736	1.007	5.72962	536560	5.54e-06	9.02e-05	VC83_06736
VC83_03379	1.00478	5.73217	539725	8.39e-12	7.4e-10	VC83_03379
VC83_06830	1.10749	5.73656	545204	1.97e-06	3.78e-05	VC83_06830
VC83_06457	1.17109	5.73868	547870	4.08e-11	3.06e-09	VC83_06457
VC83_08525	1.58464	5.74546	556499	3.96e-10	2.28e-08	VC83_08525
VC83_04901	1.05102	5.74574	556852	7.34e-09	2.9e-07	VC83_04901
VC83_03990	1.02754	5.78261	606185	7.13e-07	1.59e-05	VC83_03990
VC83_04280	-3.99325	5.78756	613143	2.07e-39	1.81e-36	VC83_04280
VC83_07179	1.05686	5.79804	628120	4.41e-05	0.00051023	VC83_07179
VC83_06039	1.42882	5.80825	643056	4.94e-10	2.73e-08	VC83_06039
VC83_00837	2.87	5.83071	677195	7.09e-45	7.58e-42	VC83_00837
VC83_04672	1.31065	5.83126	678052	1.98e-08	7.09e-07	VC83_04672
VC83_02611	1.18833	5.83596	685424	3.35e-09	1.49e-07	VC83_02611
VC83_02203	1.20378	5.84898	706289	0.000632848	0.00460514	VC83_02203
VC83_03002	1.02327	5.85527	716585	0.00160359	0.00981955	VC83_03002
VC83_04399	-1.18252	5.85883	722479	5.52e-14	7.37e-12	VC83_04399
VC83_09241	1.20442	5.90367	801071	1.82e-07	4.91e-06	VC83_09241
VC83_09423	1.52357	5.91543	823048	1.72e-07	4.68e-06	VC83_09423
VC83_09315	1.60646	5.92446	840342	0.00172043	0.0104092	VC83_09315
VC83_02878	-1.01923	5.93686	864697	4.55e-08	1.46e-06	VC83_02878
VC83_08406	3.02432	5.9471	885313	5.56e-33	4.46e-30	VC83_08406
VC83_08526	1.79477	5.95608	903820	2.42e-11	1.94e-09	VC83_08526
VC83_02848	1.02076	6.01455	1.03408e+06	0.00311786	0.0166263	VC83_02848
VC83_03003	1.01773	6.03768	1.09063e+06	1.99e-10	1.24e-08	VC83_03003
VC83_06105	1.6392	6.03966	1.09561e+06	1.34e-08	4.95e-07	VC83_06105
VC83_04541	1.07222	6.0533	1.13057e+06	6.18e-08	1.93e-06	VC83_04541
VC83_05293	1.49724	6.07118	1.17809e+06	1.09e-06	2.32e-05	VC83_05293
VC83_00718	1.66624	6.08123	1.20567e+06	6.93e-05	0.000740881	VC83_00718
VC83_03468	1.01063	6.08463	1.21515e+06	2.09e-09	1.01e-07	VC83_03468
VC83_03826	1.21291	6.08569	1.21813e+06	0.00146975	0.00911607	VC83_03826
VC83_09061	-1.04294	6.12644	1.33794e+06	2.24e-06	4.21e-05	VC83_09061
VC83_01265	1.18077	6.17495	1.49607e+06	2.61e-12	2.56e-10	VC83_01265
VC83_05291	1.07483	6.23578	1.72099e+06	2.07e-11	1.71e-09	VC83_05291
VC83_09367	1.25977	6.23908	1.73412e+06	0.000190321	0.00174537	VC83_09367
VC83_05015	1.55968	6.25154	1.7846e+06	0.000108409	0.00109548	VC83_05015
VC83_05598	1.17911	6.27105	1.86661e+06	6.67e-06	0.000105222	VC83_05598
VC83_04678	1.07279	6.3008	1.99896e+06	4.54e-09	1.93e-07	VC83_04678
VC83_04912	3.5922	6.30216	2.0052e+06	9.11e-13	1.02e-10	VC83_04912
VC83_06015	1.85542	6.31825	2.08091e+06	1.39e-10	8.87e-09	VC83_06015
VC83_07126	1.64639	6.31921	2.08551e+06	3.2e-09	1.44e-07	VC83_07126
VC83_03658	1.09133	6.32815	2.12887e+06	6.63e-05	0.000715248	VC83_03658
VC83_06645	1.82787	6.3384	2.17974e+06	1.22e-11	1.04e-09	VC83_06645
VC83_03022	-1.39282	6.37624	2.37817e+06	1.25e-14	1.97e-12	VC83_03022
VC83_07007	1.78331	6.38032	2.4006e+06	8.07e-07	1.76e-05	VC83_07007
VC83_08128	-2.73261	6.3911	2.46094e+06	2.51e-15	4.38e-13	VC83_08128
VC83_01033	1.86844	6.41596	2.60594e+06	7.75e-27	4.97e-24	VC83_01033
VC83_02835	1.19935	6.43137	2.70001e+06	1.52e-08	5.57e-07	VC83_02835
VC83_09428	1.28403	6.43778	2.74018e+06	0.000604066	0.0044191	VC83_09428
VC83_09194	1.16287	6.45826	2.87247e+06	3.1e-10	1.81e-08	VC83_09194
VC83_00278	1.16446	6.4668	2.92955e+06	7.29e-07	1.61e-05	VC83_00278
VC83_00821	1.37584	6.47069	2.95594e+06	6.35e-18	1.46e-15	VC83_00821
VC83_06620	1.01331	6.47789	3.0053e+06	4.3e-10	2.42e-08	VC83_06620
VC83_03378	1.131	6.52113	3.31996e+06	1.23e-09	6.37e-08	VC83_03378
VC83_06735	1.06995	6.52726	3.36713e+06	3.87e-08	1.27e-06	VC83_06735
VC83_03504	1.3623	6.53762	3.44841e+06	2.52e-05	0.000316957	VC83_03504
VC83_08381	-1.36422	6.53986	3.46623e+06	4.77e-05	0.00054193	VC83_08381
VC83_00803	1.00023	6.54476	3.50555e+06	1.45e-13	1.84e-11	VC83_00803
VC83_06790	1.01569	6.55533	3.59197e+06	4.92e-06	8.21e-05	VC83_06790
VC83_08761	1.06051	6.55824	3.61613e+06	3.6e-05	0.000429801	VC83_08761
VC83_00261	1.31806	6.56406	3.66491e+06	0.00139018	0.00872374	VC83_00261
VC83_01258	1.44191	6.57598	3.76685e+06	1.1e-13	1.44e-11	VC83_01258
VC83_07903	1.83104	6.61903	4.1594e+06	2.44e-06	4.56e-05	VC83_07903
VC83_08286	1.42014	6.63149	4.28042e+06	1.74e-06	3.38e-05	VC83_08286
VC83_09080	-1.68133	6.64647	4.43066e+06	3.55e-13	4.27e-11	VC83_09080
VC83_04245	1.25739	6.67867	4.77167e+06	6.23e-06	9.93e-05	VC83_04245
VC83_02890	-1.32312	6.68295	4.81888e+06	7.66e-07	1.69e-05	VC83_02890
VC83_01835	2.6268	6.68564	4.84883e+06	5.33e-56	1.03e-52	VC83_01835
VC83_09322	-1.12026	6.70692	5.09237e+06	5.85e-07	1.33e-05	VC83_09322
VC83_09271	1.18071	6.73627	5.44845e+06	0.000462676	0.0035563	VC83_09271
VC83_01313	1.11362	6.74172	5.51725e+06	2.34e-07	6.06e-06	VC83_01313
VC83_04447	1.42048	6.74316	5.53551e+06	1.11e-12	1.21e-10	VC83_04447
VC83_00716	1.51906	6.75114	5.63822e+06	1.21e-07	3.52e-06	VC83_00716
VC83_09438	1.26807	6.77454	5.95034e+06	1.36e-07	3.9e-06	VC83_09438
VC83_00839	2.23077	6.77457	5.95066e+06	4.52e-26	2.56e-23	VC83_00839
VC83_05703	1.00718	6.77463	5.95148e+06	4.34e-05	0.000505691	VC83_05703
VC83_01624	1.70757	6.78162	6.04808e+06	3.02e-15	5.1e-13	VC83_01624
VC83_02296	1.17989	6.7997	6.3052e+06	0.000140459	0.00135777	VC83_02296
VC83_04504	1.06015	6.80795	6.4261e+06	7.06e-06	0.000109938	VC83_04504
VC83_02709	1.13935	6.84288	6.96434e+06	4.29e-05	0.000500671	VC83_02709
VC83_07635	1.19499	6.84355	6.97509e+06	3.37e-07	8.2e-06	VC83_07635
VC83_01738	1.51025	6.87355	7.47393e+06	4.77e-08	1.52e-06	VC83_01738
VC83_08877	1.0066	6.88016	7.5885e+06	0.000437958	0.00340045	VC83_08877
VC83_01623	2.44162	6.9019	7.97806e+06	4.47e-23	1.72e-20	VC83_01623
VC83_04915	-1.11565	6.90757	8.08299e+06	2.92e-11	2.31e-09	VC83_04915
VC83_02494	4.22563	6.9141	8.20541e+06	1.79e-41	1.73e-38	VC83_02494
VC83_01838	2.3591	6.93507	8.61142e+06	3.41e-22	1.17e-19	VC83_01838
VC83_03015	1.12091	6.97231	9.38234e+06	0.000380675	0.00304921	VC83_03015
VC83_08524	3.83764	6.97234	9.38293e+06	1.84e-50	2.22e-47	VC83_08524
VC83_03406	1.36052	6.98087	9.56909e+06	3.38e-14	4.93e-12	VC83_03406
VC83_01513	1.63382	7.0165	1.03872e+07	1.91e-14	2.91e-12	VC83_01513
VC83_02082	1.07139	7.02348	1.05556e+07	3.47e-13	4.23e-11	VC83_02082
VC83_03586	1.27842	7.03468	1.08313e+07	1.66e-06	3.25e-05	VC83_03586
VC83_08408	1.07753	7.08312	1.21094e+07	7.62e-06	0.000117014	VC83_08408
VC83_01177	1.0151	7.08396	1.21327e+07	2.93e-09	1.33e-07	VC83_01177
VC83_06822	1.19818	7.11974	1.31747e+07	3.27e-07	7.98e-06	VC83_06822
VC83_07909	5.14189	7.12476	1.33277e+07	3.19e-20	9.04e-18	VC83_07909
VC83_03400	4.34239	7.1338	1.36081e+07	9.25e-25	4.45e-22	VC83_03400
VC83_00453	1.04099	7.18022	1.51434e+07	0.00305152	0.016345	VC83_00453
VC83_00834	2.20943	7.19058	1.55089e+07	9.17e-25	4.45e-22	VC83_00834
VC83_04949	-1.21169	7.19844	1.57921e+07	9.86e-13	1.09e-10	VC83_04949
VC83_06007	2.02794	7.20457	1.60168e+07	6.45e-09	2.59e-07	VC83_06007
VC83_08974	-1.28086	7.22131	1.6646e+07	2.29e-06	4.29e-05	VC83_08974
VC83_01585	-1.16618	7.25075	1.78134e+07	3.67e-06	6.36e-05	VC83_01585
VC83_01949	1.56407	7.29584	1.97625e+07	2.63e-09	1.22e-07	VC83_01949
VC83_03994	1.12663	7.3617	2.29983e+07	5.42e-07	1.24e-05	VC83_03994
VC83_05629	1.01439	7.39368	2.47559e+07	0.000117454	0.0011721	VC83_05629
VC83_00034	1.43538	7.40054	2.515e+07	7.83e-07	1.72e-05	VC83_00034
VC83_04027	1.17287	7.408	2.55857e+07	3.95e-10	2.28e-08	VC83_04027
VC83_05499	1.10724	7.4438	2.77845e+07	1.48e-07	4.2e-06	VC83_05499
VC83_07085	1.43244	7.44567	2.79042e+07	4.82e-14	6.53e-12	VC83_07085
VC83_05143	-1.48937	7.45569	2.85552e+07	1.62e-09	8.05e-08	VC83_05143
VC83_04823	1.62732	7.53682	3.44211e+07	3.76e-09	1.65e-07	VC83_04823
VC83_08110	-1.20452	7.5818	3.81765e+07	1.62e-12	1.64e-10	VC83_08110
VC83_05502	1.22211	7.58323	3.83031e+07	5.18e-07	1.2e-05	VC83_05502
VC83_03019	1.10531	7.58389	3.83612e+07	1.17e-11	1.01e-09	VC83_03019
VC83_08313	1.03302	7.59306	3.91796e+07	2.67e-12	2.59e-10	VC83_08313
VC83_07422	1.14638	7.5967	3.95096e+07	1.37e-12	1.43e-10	VC83_07422
VC83_00254	2.42366	7.61445	4.11575e+07	4e-11	3.03e-09	VC83_00254
VC83_04651	-1.46595	7.61892	4.15832e+07	3.06e-12	2.89e-10	VC83_04651
VC83_06731	1.08561	7.65223	4.4898e+07	3.97e-05	0.000467825	VC83_06731
VC83_04094	1.17708	7.67557	4.73775e+07	1.22e-07	3.53e-06	VC83_04094
VC83_00085	1.00445	7.68218	4.81043e+07	0.000439655	0.00340538	VC83_00085
VC83_06245	1.02529	7.70264	5.04245e+07	1.14e-10	7.53e-09	VC83_06245
VC83_03463	1.22687	7.71619	5.20224e+07	2.67e-10	1.58e-08	VC83_03463
VC83_01384	-1.45726	7.73519	5.43492e+07	2.66e-10	1.58e-08	VC83_01384
VC83_00970	1.14385	7.74298	5.53328e+07	3.75e-05	0.000444328	VC83_00970
VC83_08571	1.56831	7.79908	6.29616e+07	0.0063576	0.0288764	VC83_08571
VC83_06475	2.94281	7.82275	6.64883e+07	2.87e-20	8.36e-18	VC83_06475
VC83_05185	-1.23138	7.82494	6.68251e+07	8.38e-10	4.45e-08	VC83_05185
VC83_00831	1.43019	7.84563	7.00859e+07	0.000176603	0.0016383	VC83_00831
VC83_01371	2.27433	7.84966	7.07384e+07	2.9e-09	1.33e-07	VC83_01371
VC83_07080	1.31201	7.85809	7.21262e+07	6.96e-06	0.000108749	VC83_07080
VC83_08787	5.37316	7.87941	7.57555e+07	5.29e-55	8.48e-52	VC83_08787
VC83_00371	2.60648	7.8893	7.75005e+07	1.03e-22	3.81e-20	VC83_00371
VC83_07052	1.07407	7.89239	7.80529e+07	0.000345904	0.00281523	VC83_07052
VC83_02699	1.03948	7.90203	7.98053e+07	1.08e-05	0.000156666	VC83_02699
VC83_03184	1.19003	7.95287	8.97158e+07	1.18e-06	2.48e-05	VC83_03184
VC83_07103	1.17504	7.99505	9.88676e+07	4.13e-11	3.08e-09	VC83_07103
VC83_00875	1.34961	7.99754	9.94346e+07	8.9e-06	0.000133026	VC83_00875
VC83_00142	1.98667	8.01877	1.04417e+08	1.46e-12	1.49e-10	VC83_00142
VC83_04226	3.37657	8.02391	1.0566e+08	1.25e-24	5.48e-22	VC83_04226
VC83_04618	1.11877	8.10081	1.26126e+08	0.000318232	0.00261673	VC83_04618
VC83_02733	1.05517	8.14182	1.38618e+08	1.26e-06	2.62e-05	VC83_02733
VC83_05827	1.07558	8.18229	1.52158e+08	3.67e-06	6.35e-05	VC83_05827
VC83_07344	1.87707	8.19539	1.56818e+08	9.54e-05	0.000983041	VC83_07344
VC83_04853	1.28559	8.20736	1.61199e+08	3.12e-09	1.41e-07	VC83_04853
VC83_08844	1.05773	8.21157	1.6277e+08	3.01e-08	1.02e-06	VC83_08844
VC83_02545	-1.27649	8.2181	1.65235e+08	4.76e-07	1.11e-05	VC83_02545
VC83_06435	1.39229	8.2773	1.89367e+08	1.37e-05	0.000189222	VC83_06435
VC83_06784	1.09122	8.31836	2.08142e+08	9.97e-10	5.24e-08	VC83_06784
VC83_02553	4.52527	8.32142	2.09615e+08	1.16e-08	4.36e-07	VC83_02553
VC83_02652	1.64728	8.32462	2.11164e+08	3.73e-11	2.85e-09	VC83_02652
VC83_06474	2.93934	8.33162	2.14595e+08	4.79e-16	9.21e-14	VC83_06474
VC83_05684	-1.42977	8.35195	2.24878e+08	1.82e-09	8.99e-08	VC83_05684
VC83_03593	2.11419	8.44947	2.81496e+08	0.00182505	0.0108914	VC83_03593
VC83_06373	1.24218	8.4504	2.82097e+08	5.23e-08	1.67e-06	VC83_06373
VC83_01984	1.6068	8.50357	3.18834e+08	5.35e-11	3.93e-09	VC83_01984
VC83_03673	2.02688	8.54523	3.50936e+08	3.15e-11	2.45e-09	VC83_03673
VC83_01622	2.27699	8.62806	4.24682e+08	1.45e-16	3.1e-14	VC83_01622
VC83_05061	1.44935	8.63134	4.27898e+08	1.9e-16	3.98e-14	VC83_05061
VC83_06346	1.29754	8.69742	4.98213e+08	6.26e-09	2.55e-07	VC83_06346
VC83_00686	2.07935	8.70272	5.04337e+08	1.24e-08	4.64e-07	VC83_00686
VC83_06578	1.24119	8.70382	5.05621e+08	6.29e-05	0.000683523	VC83_06578
VC83_08523	2.91584	8.75104	5.63696e+08	1.83e-22	6.52e-20	VC83_08523
VC83_06512	-1.02701	8.82224	6.64105e+08	3.65e-09	1.62e-07	VC83_06512
VC83_00264	1.00407	8.88361	7.64909e+08	1.69e-07	4.64e-06	VC83_00264
VC83_04976	2.16816	8.88691	7.70738e+08	1.54e-09	7.73e-08	VC83_04976
VC83_05256	1.3951	8.90656	8.0642e+08	3.5e-18	8.42e-16	VC83_05256
VC83_01588	1.88593	8.96491	9.22384e+08	2.04e-11	1.7e-09	VC83_01588
VC83_04865	1.30757	9.00325	1.00751e+09	9.53e-07	2.05e-05	VC83_04865
VC83_00971	1.2116	9.0225	1.05318e+09	0.000785334	0.00551042	VC83_00971
VC83_07905	2.87975	9.05021	1.12257e+09	1.03e-10	6.92e-09	VC83_07905
VC83_03264	-1.09262	9.10922	1.28594e+09	6.53e-05	0.000707627	VC83_03264
VC83_00444	1.42977	9.16932	1.47681e+09	0.000297562	0.00248498	VC83_00444
VC83_06016	1.68032	9.1812	1.51774e+09	3.16e-07	7.78e-06	VC83_06016
VC83_08127	-2.45492	9.18539	1.53248e+09	2.79e-08	9.61e-07	VC83_08127
VC83_03064	-1.31441	9.19489	1.56636e+09	4.64e-05	0.000531192	VC83_03064
VC83_02778	1.57828	9.31075	2.04526e+09	7.23e-07	1.61e-05	VC83_02778
VC83_08975	-1.21407	9.51671	3.28629e+09	0.00426378	0.0211105	VC83_08975
VC83_08531	1.20324	9.57753	3.78031e+09	1.16e-07	3.37e-06	VC83_08531
VC83_00785	1.40449	9.58768	3.86971e+09	9.02e-14	1.19e-11	VC83_00785
VC83_05292	1.02801	9.59782	3.96116e+09	1.38e-05	0.00018945	VC83_05292
VC83_04848	-1.1259	9.62822	4.24835e+09	1.51e-08	5.57e-07	VC83_04848
VC83_00219	1.55714	9.62897	4.25564e+09	1.27e-06	2.63e-05	VC83_00219
VC83_01836	1.75693	9.63925	4.35764e+09	2.58e-09	1.21e-07	VC83_01836
VC83_04814	4.22065	9.71077	5.13774e+09	6.83e-104	6.57e-100	VC83_04814
VC83_04626	1.10463	9.72257	5.27921e+09	2.44e-05	0.000308513	VC83_04626
VC83_09026	-3.8536	9.74254	5.52766e+09	3.39e-53	4.65e-50	VC83_09026
VC83_07504	1.28518	10.1466	1.40167e+10	1.28e-12	1.37e-10	VC83_07504
VC83_01834	3.16926	10.2153	1.64163e+10	1.95e-61	6.26e-58	VC83_01834
VC83_03096	1.51567	10.288	1.94109e+10	1.87e-19	5e-17	VC83_03096
VC83_08971	-1.79813	10.2998	1.99435e+10	2.9e-08	9.92e-07	VC83_08971
VC83_07907	2.90807	10.3774	2.38444e+10	2.39e-10	1.46e-08	VC83_07907
VC83_07077	-1.07144	10.5307	3.39409e+10	9.79e-11	6.68e-09	VC83_07077
VC83_08187	1.6088	10.551	3.55594e+10	5.41e-06	8.85e-05	VC83_08187
VC83_09290	1.0066	10.5911	3.90001e+10	1.45e-07	4.14e-06	VC83_09290
VC83_08972	-2.18242	10.5999	3.97971e+10	4.86e-06	8.14e-05	VC83_08972
VC83_01837	3.30597	10.6251	4.21757e+10	4.83e-27	3.32e-24	VC83_01837
VC83_08976	-1.35327	10.6691	4.66735e+10	0.00166532	0.0101459	VC83_08976
VC83_02616	1.22633	10.7189	5.23499e+10	1.11e-10	7.39e-09	VC83_02616
VC83_08845	-1.5987	10.7321	5.39608e+10	4.03e-14	5.7e-12	VC83_08845
VC83_07640	1.39023	10.9109	8.14512e+10	5.79e-05	0.000636896	VC83_07640
VC83_07867	4.71724	11.1274	1.34085e+11	2.13e-68	1.03e-64	VC83_07867
VC83_03668	-2.08609	11.2511	1.78275e+11	2.45e-12	2.43e-10	VC83_03668
VC83_00786	1.40188	11.3998	2.51061e+11	4.45e-09	1.9e-07	VC83_00786
VC83_01046	1.21303	11.4032	2.53075e+11	4.61e-05	0.000528393	VC83_01046
VC83_00191	3.58631	11.6266	4.23255e+11	1.54e-57	3.7e-54	VC83_00191
VC83_03095	1.91221	11.6566	4.53567e+11	1.37e-20	4.25e-18	VC83_03095
VC83_05366	-1.24464	12.4598	2.88261e+12	5.31e-12	4.82e-10	VC83_05366
VC83_08585	-1.61938	13.2324	1.70746e+13	1.34e-12	1.42e-10	VC83_08585
VC83_03594	-1.51057	13.3848	2.42526e+13	1.5e-05	0.000204171	VC83_03594
VC83_08849	-1.82293	14.0795	1.20092e+14	7.74e-25	4.14e-22	VC83_08849
VC83_00238	1.03644	15.3029	2.00844e+15	0.00450331	0.0219685	VC83_00238

## Sheet: Robust expressed DEGs C vs BCS
(P < 0.05; Log2FC > 1; log10CPM >1)
Genes	logFC	logCPM	10^(LogCPM)	PValue	FDR	rownames(results$table)
VC83_00238	1.03644	15.3029	2.00844e+15	0.00450331	0.0219685	VC83_00238
VC83_08849	-1.82293	14.0795	1.20092e+14	7.74e-25	4.14e-22	VC83_08849
VC83_03594	-1.51057	13.3848	2.42526e+13	1.5e-05	0.000204171	VC83_03594
VC83_08585	-1.61938	13.2324	1.70746e+13	1.34e-12	1.42e-10	VC83_08585
VC83_05366	-1.24464	12.4598	2.88261e+12	5.31e-12	4.82e-10	VC83_05366
VC83_03095	1.91221	11.6566	4.53567e+11	1.37e-20	4.25e-18	VC83_03095
VC83_00191	3.58631	11.6266	4.23255e+11	1.54e-57	3.7e-54	VC83_00191
VC83_01046	1.21303	11.4032	2.53075e+11	4.61e-05	0.000528393	VC83_01046
VC83_00786	1.40188	11.3998	2.51061e+11	4.45e-09	1.9e-07	VC83_00786
VC83_03668	-2.08609	11.2511	1.78275e+11	2.45e-12	2.43e-10	VC83_03668
VC83_07867	4.71724	11.1274	1.34085e+11	2.13e-68	1.03e-64	VC83_07867
VC83_07640	1.39023	10.9109	8.14512e+10	5.79e-05	0.000636896	VC83_07640
VC83_08845	-1.5987	10.7321	5.39608e+10	4.03e-14	5.7e-12	VC83_08845
VC83_02616	1.22633	10.7189	5.23499e+10	1.11e-10	7.39e-09	VC83_02616
VC83_08976	-1.35327	10.6691	4.66735e+10	0.00166532	0.0101459	VC83_08976
VC83_01837	3.30597	10.6251	4.21757e+10	4.83e-27	3.32e-24	VC83_01837
VC83_08972	-2.18242	10.5999	3.97971e+10	4.86e-06	8.14e-05	VC83_08972
VC83_09290	1.0066	10.5911	3.90001e+10	1.45e-07	4.14e-06	VC83_09290
VC83_08187	1.6088	10.551	3.55594e+10	5.41e-06	8.85e-05	VC83_08187
VC83_07077	-1.07144	10.5307	3.39409e+10	9.79e-11	6.68e-09	VC83_07077
VC83_07907	2.90807	10.3774	2.38444e+10	2.39e-10	1.46e-08	VC83_07907
VC83_08971	-1.79813	10.2998	1.99435e+10	2.9e-08	9.92e-07	VC83_08971
VC83_03096	1.51567	10.288	1.94109e+10	1.87e-19	5e-17	VC83_03096
VC83_01834	3.16926	10.2153	1.64163e+10	1.95e-61	6.26e-58	VC83_01834
VC83_07504	1.28518	10.1466	1.40167e+10	1.28e-12	1.37e-10	VC83_07504
VC83_09026	-3.8536	9.74254	5.52766e+09	3.39e-53	4.65e-50	VC83_09026
VC83_04626	1.10463	9.72257	5.27921e+09	2.44e-05	0.000308513	VC83_04626
VC83_04814	4.22065	9.71077	5.13774e+09	6.83e-104	6.57e-100	VC83_04814
VC83_01836	1.75693	9.63925	4.35764e+09	2.58e-09	1.21e-07	VC83_01836
VC83_00219	1.55714	9.62897	4.25564e+09	1.27e-06	2.63e-05	VC83_00219
VC83_04848	-1.1259	9.62822	4.24835e+09	1.51e-08	5.57e-07	VC83_04848
VC83_05292	1.02801	9.59782	3.96116e+09	1.38e-05	0.00018945	VC83_05292
VC83_00785	1.40449	9.58768	3.86971e+09	9.02e-14	1.19e-11	VC83_00785
VC83_08531	1.20324	9.57753	3.78031e+09	1.16e-07	3.37e-06	VC83_08531
VC83_08975	-1.21407	9.51671	3.28629e+09	0.00426378	0.0211105	VC83_08975
VC83_02778	1.57828	9.31075	2.04526e+09	7.23e-07	1.61e-05	VC83_02778
VC83_03064	-1.31441	9.19489	1.56636e+09	4.64e-05	0.000531192	VC83_03064
VC83_08127	-2.45492	9.18539	1.53248e+09	2.79e-08	9.61e-07	VC83_08127
VC83_06016	1.68032	9.1812	1.51774e+09	3.16e-07	7.78e-06	VC83_06016
VC83_00444	1.42977	9.16932	1.47681e+09	0.000297562	0.00248498	VC83_00444
VC83_03264	-1.09262	9.10922	1.28594e+09	6.53e-05	0.000707627	VC83_03264
VC83_07905	2.87975	9.05021	1.12257e+09	1.03e-10	6.92e-09	VC83_07905
VC83_00971	1.2116	9.0225	1.05318e+09	0.000785334	0.00551042	VC83_00971
VC83_04865	1.30757	9.00325	1.00751e+09	9.53e-07	2.05e-05	VC83_04865
VC83_01588	1.88593	8.96491	9.22384e+08	2.04e-11	1.7e-09	VC83_01588
VC83_05256	1.3951	8.90656	8.0642e+08	3.5e-18	8.42e-16	VC83_05256
VC83_04976	2.16816	8.88691	7.70738e+08	1.54e-09	7.73e-08	VC83_04976
VC83_00264	1.00407	8.88361	7.64909e+08	1.69e-07	4.64e-06	VC83_00264
VC83_06512	-1.02701	8.82224	6.64105e+08	3.65e-09	1.62e-07	VC83_06512
VC83_08523	2.91584	8.75104	5.63696e+08	1.83e-22	6.52e-20	VC83_08523
VC83_06578	1.24119	8.70382	5.05621e+08	6.29e-05	0.000683523	VC83_06578
VC83_00686	2.07935	8.70272	5.04337e+08	1.24e-08	4.64e-07	VC83_00686
VC83_06346	1.29754	8.69742	4.98213e+08	6.26e-09	2.55e-07	VC83_06346
VC83_05061	1.44935	8.63134	4.27898e+08	1.9e-16	3.98e-14	VC83_05061
VC83_01622	2.27699	8.62806	4.24682e+08	1.45e-16	3.1e-14	VC83_01622
VC83_03673	2.02688	8.54523	3.50936e+08	3.15e-11	2.45e-09	VC83_03673
VC83_01984	1.6068	8.50357	3.18834e+08	5.35e-11	3.93e-09	VC83_01984
VC83_06373	1.24218	8.4504	2.82097e+08	5.23e-08	1.67e-06	VC83_06373
VC83_03593	2.11419	8.44947	2.81496e+08	0.00182505	0.0108914	VC83_03593
VC83_05684	-1.42977	8.35195	2.24878e+08	1.82e-09	8.99e-08	VC83_05684
VC83_06474	2.93934	8.33162	2.14595e+08	4.79e-16	9.21e-14	VC83_06474
VC83_02652	1.64728	8.32462	2.11164e+08	3.73e-11	2.85e-09	VC83_02652
VC83_02553	4.52527	8.32142	2.09615e+08	1.16e-08	4.36e-07	VC83_02553
VC83_06784	1.09122	8.31836	2.08142e+08	9.97e-10	5.24e-08	VC83_06784
VC83_06435	1.39229	8.2773	1.89367e+08	1.37e-05	0.000189222	VC83_06435
VC83_02545	-1.27649	8.2181	1.65235e+08	4.76e-07	1.11e-05	VC83_02545
VC83_08844	1.05773	8.21157	1.6277e+08	3.01e-08	1.02e-06	VC83_08844
VC83_04853	1.28559	8.20736	1.61199e+08	3.12e-09	1.41e-07	VC83_04853
VC83_07344	1.87707	8.19539	1.56818e+08	9.54e-05	0.000983041	VC83_07344
VC83_05827	1.07558	8.18229	1.52158e+08	3.67e-06	6.35e-05	VC83_05827
VC83_02733	1.05517	8.14182	1.38618e+08	1.26e-06	2.62e-05	VC83_02733
VC83_04618	1.11877	8.10081	1.26126e+08	0.000318232	0.00261673	VC83_04618
VC83_04226	3.37657	8.02391	1.0566e+08	1.25e-24	5.48e-22	VC83_04226
VC83_00142	1.98667	8.01877	1.04417e+08	1.46e-12	1.49e-10	VC83_00142
VC83_00875	1.34961	7.99754	9.94346e+07	8.9e-06	0.000133026	VC83_00875
VC83_07103	1.17504	7.99505	9.88676e+07	4.13e-11	3.08e-09	VC83_07103
VC83_03184	1.19003	7.95287	8.97158e+07	1.18e-06	2.48e-05	VC83_03184
VC83_02699	1.03948	7.90203	7.98053e+07	1.08e-05	0.000156666	VC83_02699
VC83_07052	1.07407	7.89239	7.80529e+07	0.000345904	0.00281523	VC83_07052
VC83_00371	2.60648	7.8893	7.75005e+07	1.03e-22	3.81e-20	VC83_00371
VC83_08787	5.37316	7.87941	7.57555e+07	5.29e-55	8.48e-52	VC83_08787
VC83_07080	1.31201	7.85809	7.21262e+07	6.96e-06	0.000108749	VC83_07080
VC83_01371	2.27433	7.84966	7.07384e+07	2.9e-09	1.33e-07	VC83_01371
VC83_00831	1.43019	7.84563	7.00859e+07	0.000176603	0.0016383	VC83_00831
VC83_05185	-1.23138	7.82494	6.68251e+07	8.38e-10	4.45e-08	VC83_05185
VC83_06475	2.94281	7.82275	6.64883e+07	2.87e-20	8.36e-18	VC83_06475
VC83_08571	1.56831	7.79908	6.29616e+07	0.0063576	0.0288764	VC83_08571
VC83_00970	1.14385	7.74298	5.53328e+07	3.75e-05	0.000444328	VC83_00970
VC83_01384	-1.45726	7.73519	5.43492e+07	2.66e-10	1.58e-08	VC83_01384
VC83_03463	1.22687	7.71619	5.20224e+07	2.67e-10	1.58e-08	VC83_03463
VC83_06245	1.02529	7.70264	5.04245e+07	1.14e-10	7.53e-09	VC83_06245
VC83_00085	1.00445	7.68218	4.81043e+07	0.000439655	0.00340538	VC83_00085
VC83_04094	1.17708	7.67557	4.73775e+07	1.22e-07	3.53e-06	VC83_04094
VC83_06731	1.08561	7.65223	4.4898e+07	3.97e-05	0.000467825	VC83_06731
VC83_04651	-1.46595	7.61892	4.15832e+07	3.06e-12	2.89e-10	VC83_04651
VC83_00254	2.42366	7.61445	4.11575e+07	4e-11	3.03e-09	VC83_00254
VC83_07422	1.14638	7.5967	3.95096e+07	1.37e-12	1.43e-10	VC83_07422
VC83_08313	1.03302	7.59306	3.91796e+07	2.67e-12	2.59e-10	VC83_08313
VC83_03019	1.10531	7.58389	3.83612e+07	1.17e-11	1.01e-09	VC83_03019
VC83_05502	1.22211	7.58323	3.83031e+07	5.18e-07	1.2e-05	VC83_05502
VC83_08110	-1.20452	7.5818	3.81765e+07	1.62e-12	1.64e-10	VC83_08110
VC83_04823	1.62732	7.53682	3.44211e+07	3.76e-09	1.65e-07	VC83_04823
VC83_05143	-1.48937	7.45569	2.85552e+07	1.62e-09	8.05e-08	VC83_05143
VC83_07085	1.43244	7.44567	2.79042e+07	4.82e-14	6.53e-12	VC83_07085
VC83_05499	1.10724	7.4438	2.77845e+07	1.48e-07	4.2e-06	VC83_05499
VC83_04027	1.17287	7.408	2.55857e+07	3.95e-10	2.28e-08	VC83_04027
VC83_00034	1.43538	7.40054	2.515e+07	7.83e-07	1.72e-05	VC83_00034
VC83_05629	1.01439	7.39368	2.47559e+07	0.000117454	0.0011721	VC83_05629
VC83_03994	1.12663	7.3617	2.29983e+07	5.42e-07	1.24e-05	VC83_03994
VC83_01949	1.56407	7.29584	1.97625e+07	2.63e-09	1.22e-07	VC83_01949
VC83_01585	-1.16618	7.25075	1.78134e+07	3.67e-06	6.36e-05	VC83_01585
VC83_08974	-1.28086	7.22131	1.6646e+07	2.29e-06	4.29e-05	VC83_08974
VC83_06007	2.02794	7.20457	1.60168e+07	6.45e-09	2.59e-07	VC83_06007
VC83_04949	-1.21169	7.19844	1.57921e+07	9.86e-13	1.09e-10	VC83_04949
VC83_00834	2.20943	7.19058	1.55089e+07	9.17e-25	4.45e-22	VC83_00834
VC83_00453	1.04099	7.18022	1.51434e+07	0.00305152	0.016345	VC83_00453
VC83_03400	4.34239	7.1338	1.36081e+07	9.25e-25	4.45e-22	VC83_03400
VC83_07909	5.14189	7.12476	1.33277e+07	3.19e-20	9.04e-18	VC83_07909
VC83_06822	1.19818	7.11974	1.31747e+07	3.27e-07	7.98e-06	VC83_06822
VC83_01177	1.0151	7.08396	1.21327e+07	2.93e-09	1.33e-07	VC83_01177
VC83_08408	1.07753	7.08312	1.21094e+07	7.62e-06	0.000117014	VC83_08408
VC83_03586	1.27842	7.03468	1.08313e+07	1.66e-06	3.25e-05	VC83_03586
VC83_02082	1.07139	7.02348	1.05556e+07	3.47e-13	4.23e-11	VC83_02082
VC83_01513	1.63382	7.0165	1.03872e+07	1.91e-14	2.91e-12	VC83_01513
VC83_03406	1.36052	6.98087	9.56909e+06	3.38e-14	4.93e-12	VC83_03406
VC83_08524	3.83764	6.97234	9.38293e+06	1.84e-50	2.22e-47	VC83_08524
VC83_03015	1.12091	6.97231	9.38234e+06	0.000380675	0.00304921	VC83_03015
VC83_01838	2.3591	6.93507	8.61142e+06	3.41e-22	1.17e-19	VC83_01838
VC83_02494	4.22563	6.9141	8.20541e+06	1.79e-41	1.73e-38	VC83_02494
VC83_04915	-1.11565	6.90757	8.08299e+06	2.92e-11	2.31e-09	VC83_04915
VC83_01623	2.44162	6.9019	7.97806e+06	4.47e-23	1.72e-20	VC83_01623
VC83_08877	1.0066	6.88016	7.5885e+06	0.000437958	0.00340045	VC83_08877
VC83_01738	1.51025	6.87355	7.47393e+06	4.77e-08	1.52e-06	VC83_01738
VC83_07635	1.19499	6.84355	6.97509e+06	3.37e-07	8.2e-06	VC83_07635
VC83_02709	1.13935	6.84288	6.96434e+06	4.29e-05	0.000500671	VC83_02709
VC83_04504	1.06015	6.80795	6.4261e+06	7.06e-06	0.000109938	VC83_04504
VC83_02296	1.17989	6.7997	6.3052e+06	0.000140459	0.00135777	VC83_02296
VC83_01624	1.70757	6.78162	6.04808e+06	3.02e-15	5.1e-13	VC83_01624
VC83_05703	1.00718	6.77463	5.95148e+06	4.34e-05	0.000505691	VC83_05703
VC83_00839	2.23077	6.77457	5.95066e+06	4.52e-26	2.56e-23	VC83_00839
VC83_09438	1.26807	6.77454	5.95034e+06	1.36e-07	3.9e-06	VC83_09438
VC83_00716	1.51906	6.75114	5.63822e+06	1.21e-07	3.52e-06	VC83_00716
VC83_04447	1.42048	6.74316	5.53551e+06	1.11e-12	1.21e-10	VC83_04447
VC83_01313	1.11362	6.74172	5.51725e+06	2.34e-07	6.06e-06	VC83_01313
VC83_09271	1.18071	6.73627	5.44845e+06	0.000462676	0.0035563	VC83_09271
VC83_09322	-1.12026	6.70692	5.09237e+06	5.85e-07	1.33e-05	VC83_09322
VC83_01835	2.6268	6.68564	4.84883e+06	5.33e-56	1.03e-52	VC83_01835
VC83_02890	-1.32312	6.68295	4.81888e+06	7.66e-07	1.69e-05	VC83_02890
VC83_04245	1.25739	6.67867	4.77167e+06	6.23e-06	9.93e-05	VC83_04245
VC83_09080	-1.68133	6.64647	4.43066e+06	3.55e-13	4.27e-11	VC83_09080
VC83_08286	1.42014	6.63149	4.28042e+06	1.74e-06	3.38e-05	VC83_08286
VC83_07903	1.83104	6.61903	4.1594e+06	2.44e-06	4.56e-05	VC83_07903
VC83_01258	1.44191	6.57598	3.76685e+06	1.1e-13	1.44e-11	VC83_01258
VC83_00261	1.31806	6.56406	3.66491e+06	0.00139018	0.00872374	VC83_00261
VC83_08761	1.06051	6.55824	3.61613e+06	3.6e-05	0.000429801	VC83_08761
VC83_06790	1.01569	6.55533	3.59197e+06	4.92e-06	8.21e-05	VC83_06790
VC83_00803	1.00023	6.54476	3.50555e+06	1.45e-13	1.84e-11	VC83_00803
VC83_08381	-1.36422	6.53986	3.46623e+06	4.77e-05	0.00054193	VC83_08381
VC83_03504	1.3623	6.53762	3.44841e+06	2.52e-05	0.000316957	VC83_03504
VC83_06735	1.06995	6.52726	3.36713e+06	3.87e-08	1.27e-06	VC83_06735
VC83_03378	1.131	6.52113	3.31996e+06	1.23e-09	6.37e-08	VC83_03378
VC83_06620	1.01331	6.47789	3.0053e+06	4.3e-10	2.42e-08	VC83_06620
VC83_00821	1.37584	6.47069	2.95594e+06	6.35e-18	1.46e-15	VC83_00821
VC83_00278	1.16446	6.4668	2.92955e+06	7.29e-07	1.61e-05	VC83_00278
VC83_09194	1.16287	6.45826	2.87247e+06	3.1e-10	1.81e-08	VC83_09194
VC83_09428	1.28403	6.43778	2.74018e+06	0.000604066	0.0044191	VC83_09428
VC83_02835	1.19935	6.43137	2.70001e+06	1.52e-08	5.57e-07	VC83_02835
VC83_01033	1.86844	6.41596	2.60594e+06	7.75e-27	4.97e-24	VC83_01033
VC83_08128	-2.73261	6.3911	2.46094e+06	2.51e-15	4.38e-13	VC83_08128
VC83_07007	1.78331	6.38032	2.4006e+06	8.07e-07	1.76e-05	VC83_07007
VC83_03022	-1.39282	6.37624	2.37817e+06	1.25e-14	1.97e-12	VC83_03022
VC83_06645	1.82787	6.3384	2.17974e+06	1.22e-11	1.04e-09	VC83_06645
VC83_03658	1.09133	6.32815	2.12887e+06	6.63e-05	0.000715248	VC83_03658
VC83_07126	1.64639	6.31921	2.08551e+06	3.2e-09	1.44e-07	VC83_07126
VC83_06015	1.85542	6.31825	2.08091e+06	1.39e-10	8.87e-09	VC83_06015
VC83_04912	3.5922	6.30216	2.0052e+06	9.11e-13	1.02e-10	VC83_04912
VC83_04678	1.07279	6.3008	1.99896e+06	4.54e-09	1.93e-07	VC83_04678
VC83_05598	1.17911	6.27105	1.86661e+06	6.67e-06	0.000105222	VC83_05598
VC83_05015	1.55968	6.25154	1.7846e+06	0.000108409	0.00109548	VC83_05015
VC83_09367	1.25977	6.23908	1.73412e+06	0.000190321	0.00174537	VC83_09367
VC83_05291	1.07483	6.23578	1.72099e+06	2.07e-11	1.71e-09	VC83_05291
VC83_01265	1.18077	6.17495	1.49607e+06	2.61e-12	2.56e-10	VC83_01265
VC83_09061	-1.04294	6.12644	1.33794e+06	2.24e-06	4.21e-05	VC83_09061
VC83_03826	1.21291	6.08569	1.21813e+06	0.00146975	0.00911607	VC83_03826
VC83_03468	1.01063	6.08463	1.21515e+06	2.09e-09	1.01e-07	VC83_03468
VC83_00718	1.66624	6.08123	1.20567e+06	6.93e-05	0.000740881	VC83_00718
VC83_05293	1.49724	6.07118	1.17809e+06	1.09e-06	2.32e-05	VC83_05293
VC83_04541	1.07222	6.0533	1.13057e+06	6.18e-08	1.93e-06	VC83_04541
VC83_06105	1.6392	6.03966	1.09561e+06	1.34e-08	4.95e-07	VC83_06105
VC83_03003	1.01773	6.03768	1.09063e+06	1.99e-10	1.24e-08	VC83_03003
VC83_02848	1.02076	6.01455	1.03408e+06	0.00311786	0.0166263	VC83_02848
VC83_08526	1.79477	5.95608	903820	2.42e-11	1.94e-09	VC83_08526
VC83_08406	3.02432	5.9471	885313	5.56e-33	4.46e-30	VC83_08406
VC83_02878	-1.01923	5.93686	864697	4.55e-08	1.46e-06	VC83_02878
VC83_09315	1.60646	5.92446	840342	0.00172043	0.0104092	VC83_09315
VC83_09423	1.52357	5.91543	823048	1.72e-07	4.68e-06	VC83_09423
VC83_09241	1.20442	5.90367	801071	1.82e-07	4.91e-06	VC83_09241
VC83_04399	-1.18252	5.85883	722479	5.52e-14	7.37e-12	VC83_04399
VC83_03002	1.02327	5.85527	716585	0.00160359	0.00981955	VC83_03002
VC83_02203	1.20378	5.84898	706289	0.000632848	0.00460514	VC83_02203
VC83_02611	1.18833	5.83596	685424	3.35e-09	1.49e-07	VC83_02611
VC83_04672	1.31065	5.83126	678052	1.98e-08	7.09e-07	VC83_04672
VC83_00837	2.87	5.83071	677195	7.09e-45	7.58e-42	VC83_00837
VC83_06039	1.42882	5.80825	643056	4.94e-10	2.73e-08	VC83_06039
VC83_07179	1.05686	5.79804	628120	4.41e-05	0.00051023	VC83_07179
VC83_04280	-3.99325	5.78756	613143	2.07e-39	1.81e-36	VC83_04280
VC83_03990	1.02754	5.78261	606185	7.13e-07	1.59e-05	VC83_03990
VC83_04901	1.05102	5.74574	556852	7.34e-09	2.9e-07	VC83_04901
VC83_08525	1.58464	5.74546	556499	3.96e-10	2.28e-08	VC83_08525
VC83_06457	1.17109	5.73868	547870	4.08e-11	3.06e-09	VC83_06457
VC83_06830	1.10749	5.73656	545204	1.97e-06	3.78e-05	VC83_06830
VC83_03379	1.00478	5.73217	539725	8.39e-12	7.4e-10	VC83_03379
VC83_06736	1.007	5.72962	536560	5.54e-06	9.02e-05	VC83_06736
VC83_01770	1.17015	5.69698	497709	1.85e-05	0.000244633	VC83_01770
VC83_01824	1.72613	5.68638	485718	0.000541038	0.00402847	VC83_01824
VC83_03469	1.37321	5.67573	473951	9.76e-08	2.9e-06	VC83_03469
VC83_05861	1.70348	5.67391	471966	3.72e-09	1.63e-07	VC83_05861
VC83_02952	1.34846	5.67287	470838	4.65e-16	9.13e-14	VC83_02952
VC83_08684	1.03855	5.66187	459061	3.72e-09	1.63e-07	VC83_08684
VC83_00072	1.07272	5.6496	446272	5.92e-07	1.34e-05	VC83_00072
VC83_02651	1.4235	5.64853	445175	6.09e-10	3.29e-08	VC83_02651
VC83_07696	1.74618	5.6056	403270	1.85e-18	4.69e-16	VC83_07696
VC83_01360	1.48228	5.58958	388669	3.15e-06	5.59e-05	VC83_01360
VC83_01792	3.53818	5.57468	375565	3.65e-08	1.21e-06	VC83_01792
VC83_06239	1.00925	5.57105	372435	0.00436243	0.0214225	VC83_06239
VC83_00717	1.62608	5.55534	359201	5.32e-06	8.76e-05	VC83_00717
VC83_05695	-1.04191	5.54984	354680	2.29e-13	2.87e-11	VC83_05695
VC83_05390	3.89902	5.54442	350287	3.01e-08	1.02e-06	VC83_05390
VC83_08300	3.89409	5.53972	346510	1.21e-10	7.98e-09	VC83_08300
VC83_08023	-2.90042	5.53078	339453	6.69e-30	4.95e-27	VC83_08023
VC83_09671	1.58015	5.52668	336263	8.21e-09	3.21e-07	VC83_09671
VC83_05472	-1.22294	5.50748	321723	4.37e-14	6.01e-12	VC83_05472
VC83_03429	1.47054	5.46908	294499	5.52e-09	2.29e-07	VC83_03429
VC83_03059	1.07056	5.46368	290859	2.34e-09	1.12e-07	VC83_03059
VC83_07125	1.06698	5.45484	284997	4.09e-10	2.34e-08	VC83_07125
VC83_05369	1.09025	5.44071	275873	6.14e-06	9.86e-05	VC83_05369
VC83_07565	1.0543	5.4349	272205	1.08e-07	3.14e-06	VC83_07565
VC83_09288	1.18779	5.42603	266707	0.00338483	0.0176488	VC83_09288
VC83_04384	1.05596	5.40084	251678	3.79e-07	9.1e-06	VC83_04384
VC83_01306	1.51482	5.3732	236157	2.5e-09	1.18e-07	VC83_01306
VC83_06531	2.79631	5.36289	230614	3.04e-13	3.75e-11	VC83_06531
VC83_06450	1.58471	5.35323	225543	3.35e-09	1.49e-07	VC83_06450
VC83_07452	1.04273	5.33583	216687	0.000433718	0.00338063	VC83_07452
VC83_04506	-1.2785	5.32045	209145	0.00126676	0.00812418	VC83_04506
VC83_01812	1.04165	5.31854	208230	2.72e-08	9.4e-07	VC83_01812
VC83_09246	1.2181	5.31156	204909	6.11e-12	5.49e-10	VC83_09246
VC83_00314	1.00279	5.28127	191102	2.59e-05	0.000322089	VC83_00314
VC83_09024	1.10049	5.28001	190548	4.2e-10	2.37e-08	VC83_09024
VC83_01457	1.43877	5.25467	179752	3.73e-18	8.75e-16	VC83_01457
VC83_03992	1.05525	5.25209	178686	2.97e-08	1.01e-06	VC83_03992
VC83_07978	5.18489	5.24795	176991	3.13e-12	2.92e-10	VC83_07978
VC83_02488	2.15851	5.23963	173634	1.52e-08	5.57e-07	VC83_02488
VC83_05403	1.01452	5.22632	168391	1.44e-09	7.28e-08	VC83_05403
VC83_05707	1.90233	5.20978	162099	8.11e-13	9.18e-11	VC83_05707
VC83_06076	1.17329	5.20449	160135	2.79e-12	2.68e-10	VC83_06076
VC83_02933	1.66095	5.19146	155403	1.07e-26	6.45e-24	VC83_02933
VC83_00235	1.22767	5.1861	153498	6.11e-09	2.51e-07	VC83_00235
VC83_05125	1.00876	5.1856	153319	5.01e-06	8.35e-05	VC83_05125
VC83_07180	1.38417	5.17569	149862	2.62e-08	9.14e-07	VC83_07180
VC83_01283	-1.1961	5.15943	144354	1.59e-07	4.4e-06	VC83_01283
VC83_03599	1.09783	5.13304	135844	1.24e-05	0.000175747	VC83_03599
VC83_04906	1.16516	5.12974	134817	1.49e-06	2.99e-05	VC83_04906
VC83_03924	1.09973	5.05588	113731	9.67e-12	8.46e-10	VC83_03924
VC83_00355	1.95924	5.04003	109656	7.35e-11	5.16e-09	VC83_00355
VC83_00382	1.17347	5.03413	108176	2.4e-10	1.46e-08	VC83_00382
VC83_03259	-1.31102	5.03239	107742	1.39e-21	4.61e-19	VC83_03259
VC83_01249	1.2692	5.01358	103176	2.85e-12	2.71e-10	VC83_01249
VC83_09074	1.46192	4.99608	99101.4	0.00038742	0.00309293	VC83_09074
VC83_00993	2.76278	4.99254	98296	3.12e-16	6.25e-14	VC83_00993
VC83_02962	1.66582	4.99054	97845.6	7.95e-16	1.47e-13	VC83_02962
VC83_07304	2.29066	4.96421	92089.1	3.48e-17	7.79e-15	VC83_07304
VC83_01461	1.3854	4.95434	90020	5.32e-16	1e-13	VC83_01461
VC83_06162	-1.4603	4.94817	88751.2	9.93e-09	3.84e-07	VC83_06162
VC83_06861	1.19428	4.93962	87020	8.15e-08	2.47e-06	VC83_06861
VC83_07706	-1.00905	4.93377	85855.3	2.97e-06	5.32e-05	VC83_07706
VC83_02483	1.09999	4.92342	83833.9	3.49e-14	5.02e-12	VC83_02483
VC83_08031	-1.05235	4.90875	81048.8	6.64e-06	0.000104901	VC83_08031
VC83_08415	1.09177	4.88219	76241.5	0.00265245	0.0145892	VC83_08415
VC83_04224	1.11397	4.82845	67367.7	4.14e-06	7.07e-05	VC83_04224
VC83_08558	1.10354	4.80276	63498.6	2.65e-08	9.2e-07	VC83_08558
VC83_02056	1.13583	4.78809	61389.4	1.39e-12	1.44e-10	VC83_02056
VC83_01435	1.4688	4.71883	52339.3	2.55e-10	1.53e-08	VC83_01435
VC83_08477	-1.59786	4.7144	51808.3	1.58e-20	4.75e-18	VC83_08477
VC83_05173	1.24557	4.6924	49248.9	2.81e-16	5.74e-14	VC83_05173
VC83_01863	3.02052	4.67552	47372	3.16e-24	1.32e-21	VC83_01863
VC83_05126	2.02849	4.62934	42593.3	1.4e-18	3.64e-16	VC83_05126
VC83_06056	-1.11921	4.62682	42346.7	2.38e-11	1.92e-09	VC83_06056
VC83_02251	1.19424	4.5957	39418.1	2.74e-07	6.87e-06	VC83_02251
VC83_00445	2.22826	4.56564	36782.7	2.56e-11	2.03e-09	VC83_00445
VC83_06157	3.09749	4.55188	35635.6	5.97e-09	2.46e-07	VC83_06157
VC83_03263	-1.27126	4.54458	35041.2	8.54e-15	1.37e-12	VC83_03263
VC83_09245	1.46802	4.52863	33777.7	7.65e-07	1.69e-05	VC83_09245
VC83_08958	1.84447	4.52677	33633.6	7.87e-05	0.000828729	VC83_08958
VC83_07004	1.2204	4.51647	32844.9	1.37e-05	0.000189334	VC83_07004
VC83_02490	4.13947	4.48031	30221.2	1.27e-10	8.27e-09	VC83_02490
VC83_02287	2.23073	4.47225	29665.5	2.96e-15	5.08e-13	VC83_02287
VC83_05862	1.2206	4.46771	29356.9	0.000146479	0.00140772	VC83_05862
VC83_02967	1.03351	4.44757	28026.8	2.16e-07	5.66e-06	VC83_02967
VC83_09612	1.21646	4.40943	25670.4	2.07e-06	3.94e-05	VC83_09612
VC83_08378	3.14955	4.40631	25486.2	1.34e-15	2.38e-13	VC83_08378
VC83_05732	-1.08473	4.40415	25360.1	5.07e-10	2.79e-08	VC83_05732
VC83_05418	1.66719	4.403	25293.2	0.000715537	0.00509132	VC83_05418
VC83_01051	1.22524	4.39123	24616.8	2.54e-05	0.000318663	VC83_01051
VC83_05144	-2.21552	4.38953	24520.7	6.25e-13	7.34e-11	VC83_05144
VC83_00959	1.4679	4.31425	20618.3	1.11e-06	2.36e-05	VC83_00959
VC83_03033	1.76928	4.30052	19976.6	2.94e-09	1.34e-07	VC83_03033
VC83_01262	1.82424	4.28897	19452.3	3.41e-12	3.16e-10	VC83_01262
VC83_08495	1.20379	4.28012	19059.8	1.5e-07	4.21e-06	VC83_08495
VC83_08691	1.13597	4.27723	18933.4	7.53e-08	2.3e-06	VC83_08691
VC83_06946	1.10779	4.2519	17860.6	2.32e-11	1.89e-09	VC83_06946
VC83_08432	1.08902	4.23012	16987.1	4.63e-09	1.95e-07	VC83_08432
VC83_00836	2.31757	4.2251	16791.9	1.13e-24	5.19e-22	VC83_00836
VC83_02779	1.48399	4.20963	16204.1	2.57e-09	1.21e-07	VC83_02779
VC83_01020	1.37255	4.20019	15856	5.82e-10	3.16e-08	VC83_01020
VC83_00159	1.29077	4.17036	14803.3	7.47e-08	2.29e-06	VC83_00159
VC83_08440	1.40008	4.1282	13433.7	2.45e-10	1.48e-08	VC83_08440
VC83_02634	1.12141	4.11546	13045.6	1.34e-09	6.85e-08	VC83_02634
VC83_08648	1.19539	4.11169	12932.6	2.68e-06	4.88e-05	VC83_08648
VC83_08158	1.54424	4.10871	12844.4	2.2e-08	7.77e-07	VC83_08158
VC83_03416	1.52053	4.03672	10882.4	3.89e-09	1.69e-07	VC83_03416
VC83_05264	1.06725	4.03501	10839.6	2.66e-06	4.86e-05	VC83_05264
VC83_01419	1.13306	4.03317	10793.6	6.05e-08	1.9e-06	VC83_01419
VC83_02366	1.02192	4.00499	10115.5	6.74e-07	1.51e-05	VC83_02366
VC83_07908	1.5394	3.98514	9663.53	1.03e-07	3.02e-06	VC83_07908
VC83_03107	-1.2638	3.97933	9535.29	1.08e-08	4.09e-07	VC83_03107
VC83_02026	1.40791	3.97813	9508.96	2.28e-18	5.62e-16	VC83_02026
VC83_07799	1.07829	3.97172	9369.59	5.08e-06	8.44e-05	VC83_07799
VC83_02946	-1.39962	3.97008	9334.15	2.64e-07	6.69e-06	VC83_02946
VC83_02847	2.56182	3.96393	9203.02	4.36e-14	6.01e-12	VC83_02847
VC83_03397	1.55712	3.95088	8930.6	5.42e-05	0.0006016	VC83_03397
VC83_05956	-1.61584	3.93899	8689.33	1.42e-14	2.21e-12	VC83_05956
VC83_02578	1.87678	3.93525	8614.8	8.37e-11	5.79e-09	VC83_02578
VC83_08413	2.11239	3.93158	8542.49	2.58e-08	9.02e-07	VC83_08413
[truncated: 168 more rows]

## Sheet: DEGs C vs Cu
			(P < 0.05; |log2FC | >1
[truncated: 668 more rows]

## Sheet: Robust expressed DEGs C vs Cu
(P < 0.05; Log2FC > 1; log10CPM >1)
[truncated: 603 more rows]

[truncated: 2 more sheets: C vs BCS, C vs Cu]
